# Supplementary material for: Analyses of the Xylem Sap Proteomes Identified Candidate Fusarium virguliforme Proteinacious Toxins
Source: PLoS One. 2014 May 20;9(5):e93667. doi: 10.1371/journal.pone.0093667 (PMC4028188; doi:10.1371/journal.pone.0093667)
Supplement: Table S1 — Peptides of five F. virguliforme proteins that were detected in the xylem sap of the infected soybean plants. (XLSX) [file pone.0093667.s001.xlsx]

## Sheet: Sheet1
Table S1: Peptides of five F. virguliforme proteins that were detected in the xylem sap of the infected soybean plants.
Gene ID	Proein ID	Peptide
g3913	Cerato-platanin	KVYVLAIDHAGEGVNMGLR
		LGRVNAQVYHAKPSDCGLPH
g12110	PAN_1 PAN domain	VKPIARPTAATADACLEACLSNPACK
		CRSFLFGLPADASAPLCK
g8948	Unknown	KQTASGSVSFLLENK
		CTATSDKPNDFFYGNTDYNCDVPLKGDAASFTFDR
g11360	Unknown	QGASCDKTSDNHAVFNLVGDELFLYK
		TSDNHAVFNLVGDELFLYK
g10227	Lipoprotein_15 Secreted repeat of unknown function	LHPQPDCEQPNVGQLSLR
		CGSLDGTYTIQSLNIEQITDNAK
