# Supplementary material for: Analyses of the Xylem Sap Proteomes Identified Candidate Fusarium virguliforme Proteinacious Toxins
Source: PLoS One. 2014 May 20;9(5):e93667. doi: 10.1371/journal.pone.0093667 (PMC4028188; doi:10.1371/journal.pone.0093667)
Supplement: Table S2 — Peptides of F. virguliforme proteins that are excreted to the culture medium. First five proteins were identified in xylem sap of the F. virguliforme -infected plants. (XLSX) [file pone.0093667.s002.xlsx]

## Sheet: S2
Table S2: Peptides of F. virguliforme proteins that are excreted to the culture medium. First five proteins were identified in xylem sap of the F. virguliforme-infected plants.
Gene ID	Protein ID	Peptide
g3913	Cerato-platanin	KVYVLAIDHAGEGVNMGLR
		LGRVNAQVYHAKPSDCGLPH
		VNAQVYHAKPSDCGLPH
		VYVLAIDHAGEGVNMGLR
		FPYIGGVYTIDK
		AMNDLTNGQAAKLGR
		AMNDLTNGQAAK
		WNSPNCGGCYR
g12110	PAN_1 PAN domain	NLVCNAAPSGPADSSIKPIATPTVK
		GCAASEVPTTAPTHDEPRGQAPSGTTTDK
		SFLFGLPADASAPLCK
		VPVRDDELYVFAK
		SQQCNVAPSAAINAK
		LFEVPPAK
		DDELYVFAK
		ACSESAVPNTTPTHAQPR
		GCAASEVPTTAPTHDEPR
g8948	unknown	GDAASFTFDR
		KQTASGSVSFLLENK
g11360	unknown	GCLGFTAR
		SFLSLNLAK
		SGMGQGVLGYTTGVQGIPSKAER
		SASPIHFSALQASK
		TDNPPQQLYVDR
		TTTPNSCLYTQQQ
		TIKTTTPNSCLYTQQQ
		DGNLNFNGAGFIACPNSK
		IDKDGNLNFNGAGFIACPNSK
g10227	Lipoprotein_15 Secreted repeat of unknown function	QYGSYLLSCE
		ADREEVTAGQCHTGAK
		GCTLYTFSDDSCKADR
		LHPQPDCEQPNVGQLSLR
		CGSLDGTYTIQSLNIEQITDNAK
		LHPQPDCEQPNVGQLSLRGSNVGK
g7538	Isochorismatase Isochorismatase family	EILEKYPK
		DFDPTLYR
		ALQANSYKYER
		GKHFVVIK
g4057	DUF1881 Protein of unknown function	NIPEGCVPIR
		YVEPHIVTDPR
		LSIDENNQIQR
		LVPQCAELEELPEGSYASHAYALDSK
		QDGEATIITDGGTPLTPAGLAIEQNKENK
g6924	Fv Tox1	HAGMVYFCR
		YEPIDPEVIK
		LGTTPEEYDPENR
		SRLGTTPEEYDPENR
g986	ATP-synt_ab ATP synthase alpha/beta family, nucleotide-binding domain	SVNEPVQTGLK
g9768	no description	NATVGDNAEIVEVEGK
		FQEVSSTGLESSDPNPR
		LNDQTVYDEPLYTTGGK
g9505	DUF74 Domain of unknown function (DUF74)	LASLSLPR
g9479	60s Acidic ribosomal protein	LASVPSGGAGGAGAGGAAAGGAAAEEAKEEEK
g9291	Ribosomal protein S3, C-terminal domain	TLPDAVTIIEPK
g8971	Chitosanase Fungal chitosanase	TFKDSIIK
		TGDDCSDDLICTK
g8790	no description	CDIMLSATNGGSLPNVK
		CDIMLSATNGGSLPNVKEGK
		QLVMANEPNAMVQSYKGPK
		TPVKCDIMLSATNGGSLPNVK
g8786	DUF2457 Protein of unknown function (DUF2457)	VDIDQEGCSDEVK
		ALGYLASCNVIGAGQSLGGK
g8784	DUF2668 Protein of unknown function (DUF2668)	QVCCNGILSCAVQVLGK
		LGAYCAASPYK
g8691	TIL Trypsin Inhibitor like cysteine rich domain	GYVLNDAGACIPR
		KGYVLNDAGACIPR
g8688	no description	SGGLSGGGFIPDPAEFLFYEK
g8588	no description	HGPSANYNIFPK
g8574	Gamma-thionin Gamma-thionin family	AGSSNGACSAIAVANENGK
g8551	Trypan_PARP Procyclic acidic repetitive protein (PARP)	LSDIDPYVK
		IGSQPGPAIDVPK
g8462	Glycosyl hydrolases family 16	TLNYADALGGENYPQTPMHIR
g8051	Bacteriorhodopsin-like protein	VNAGEGVFPEK
		VNAGEGVFPEKR
g7936	Cytochrome c oxidase subunit IV	SDPFTGITSPGYAGK
g7658	Cerato-platanin	GSSGSASVTPHDQYSSSIGVLGCK
		SATVDPQQGGGIAMNYEYVDASK
g7574	Cutinase	FGIDTGNGKVVECR
		IVKPDQSYAPAALPK
g7569	Eukaryotic-type carbonic anhydrase	FGYIGVK
		VSISTSTYLK
		YPQNAPGEENLLK
		IATPGATTHTEPLAMSELVK
		LLTSGSFQSYAGSLTTPPCSEGVK
g7465	Aconitase Aconitase family (aconitate hydratase)	RQAMSASCLHPR
g7295	DUF1498 Protein of unknown function (DUF1498)	TGLQDYVEPK
g7118	Acyl CoA binding protein	YGYDENKEPEAVGNN
g6942	RRM_1 RNA recognition motif	KTEAAAPAAAPAAAPAAAPAAAEK
g692	no description	WSVVQSMAPGTTCSGSK
g6716	Hsp70 protein	LSNVAYPITSK
g6663	Tyrosinase Common central domain of tyrosinase	DQPAEAVGVSNVK
g6599	no description	VSGQQTFAIFR
		TSNAIQAAECAYNTR
		GAYPQNPGCSPSKTSNAIQAAECAYNTR
g6537	cis-muconate lactonizing enzyme	HGVFYPAGAAK
		VADNIAVTPGCGPR
		QAASHPHQSILDPSGR
		FGEEPGFGPQYVQQIA
g6372	no description	TLKLPAGTPK
g6316	Ldh_1_N lactate/malate dehydrogenase, NAD binding domain	AINPLEGITEK
g6259	Glycosyl hydrolase family 45	ALTDISGCVR
		AAVSAPALTCDKNDNPISDANAK
g5600	Glyco_hydro_72 Glycolipid anchored surface protein (GAS1)	LKNFSALK
		YTKVVDELAK
		TPDTTLCDCMVASR
		GVAYQQDTAAAGATNTK
		LAYVLDAYYQDLDK
		DSYIDPLADVTSCKR
		GVAYQQDTAAAGATNTKK
		VTQARPNGVESDDYTPSGK
		SKVTQARPNGVESDDYTPSGK
		ASDACDFEGSATTQKAESASSCK
		ASDACDFEGSATTQKAESASSCK
g525	PH domain	KTPELKPTEPAEAPK
g5055	ubiquitin Ubiquitin family	MQIFVK
		TLSDYNIQK
		IQDKEGIPPDQQR
g4858	CFEM domain	CLEEHVPK
		LTPEISPCLMK
		LTPEISPCLMKECGATDLAK
		AGCDLEDTACQCDPDFQEK
g4748	GTP_EFTU Elongation factor Tu GTP binding domain	IGGIGTVPVGR
g4347	no description	AIGVYHNSGESQYTKK
g4142	no description	VTDETHLITTLGAGSVK
		TYFDVSAIVVPGDINNVK
		TVYFTSDPGYPNIEPVVVSNK
g3964	Nucleoside diphosphate kinase	VILGATNPLASAPGTIR
g3890	DPBB_1 Rare lipoprotein A (RlpA)-like double-psi beta-barrel	ELYGSLDAGR
		CMGCAVNDIDVSK
		CFKELYGSLDAGR
		CMGCAVNDIDVSKK
g3867	Glycolipid anchored surface protein (GAS1)	TTDEYKLFK
		QVPVGYSAADVASNR
		MQTAHYFNCGSDDMR
g3632	CFEM domain	ASSAQSQVK
g3481	Squalene epoxidase	VVEPLVVVPEVVQPDETK
		ATETKPAEAASNGSSAANGSSAANGQK
		ATETKPAEAASNGSSAANGSSAANGQKK
g3283	CS domain	DAGKPAAAAPAAAAAPAATEK
g3214	no description	QGDGASTGNTAKEGEASTGEDAGASTAK
g3125	Pollen allergen ole e 6	DCGSGGFCGMICTIK
g3014	RRM_1 RNA recognition motif. (a.k.a. RRM, RBD, or RNP domain)	AVPGLLER
g2945	SR-25 Nuclear RNA-splicing-associated protein	APCGGFTPDLSK
g2888	N terminal extension of bacteriophage endosialidase	QGVAAYGSADYK
		SYIGGNGQAVQDAQSPIQKPK
g2768	no description	QRLPQDCICPAVACPK
g263	no description	NAQEACPLICEQTTSGEPK
g2624	Catalase	FTDRFPLDD
		NTAAYTPNTLNK
		VEQQFLVNAIR
		IFSYLDTQLNR
		GIDFSEDPLLQGR
g2161	Citrate synthase	GTIVPQPEPVVPK
g2029	Glyceraldehyde 3-phosphate dehydrogenase, C-terminal domain	GAAQNIIPSSTGAAK
		GGRGAAQNIIPSSTGAAK
g2004	Glycosyl hydrolases family 15	DAALVFK
		ALVEGSALAK
		IQEYIASQAK
		RIQEYIASQAK
		YVDSNINVNDGR
		VTIPLKAGQAFEYK
		FYNINNGIPQGNALAIGR
		LQGVSNPSGSLSDGSGLGEAK
g1983	no description	CFALPMSNVPEGVR
g1554	Beta-glucosidase (SUN family)	GSMCSYACPAGYQK
		AATKTPSNSGSSNSGSSYGGSSGGSGISR
g14818	Drmip_Hesp Developmentally Regulated MAPK Interacting Protein	LESNPAVFQYSNPFK
g14766	Na_Ca_ex Sodium/calcium exchanger protein	VASILSPR
g14578	BDS_I_II Antihypertensive protein BDS-I/II	GTSQDLGESLCAK
g13851	Alpha amylase inhibitor	NILSPGAGCEK
		VYGCPSPVNVYAR
		KVYGCPSPVNVYAR
		KVYGCPSPVNVYAR
		NILSPGAGCEKFDCK
g13762	Fasciclin domain	SLIGAAPQGLTK
g13548	Family 4 glycosyl hydrolase	SGSGANMATCAAEYAK
g1353	Sporozoite P67 surface antigen	IQALCATQSPPK
		SSLDMTIDAGTVDFGTR
g13524	no description	VEFYDNNNPR
g13345	Ribosomal protein S3, C-terminal domain	TSYEVLPDATR
g12926	no description	CVVFDEELPGVEDYAIK
g12841	L-asparaginase II	LYASSDCNTLVK
g12686	Laminin_G_2 Laminin G domain	GTVEAVTNVAYK
		MTQTYTPGYTGR
		VVSGQYRVPDCSR
		GTVEAVTNVAYKGGNAIK
g12663	WSC domain	AMAGAPGGPSSSMTPQR
g1250	Band 3 cytoplasmic domain	CQSYCITVPSPDEK
g12236	no description	GFTTLSVVSK
		QIIYPSYTDK
		KQIIYPSYTDK
		VVKPDQAYAPASLP
		VCDKPDATCTWNFK
		INTGSATAATACKYVVK
		QIIYPSYTDKQLAGGK
g12211	Peptidase family M28	TIVVGAHQDSVNLQNR
g1219	Adenovirus E3 protein	YSGCDGGCTITLQNGK
g11991	Glycosyl hydrolases family 16	GPFTGYYK
		GGSAFPQTPMQIK
		SISIVDYAGGDAPTTK
		GAAFTIAGAGVAPTIATGK
		EYIYGDHSGSYQSIR
		GECAAFTNIGGAPIEYGAK
g11634	no description	TPGPFQVLALR
		LGYITGAQPPVK
		SASDIHFATINAAK
		TTEVEKPNSCTYTSS
		GNLLLKLPNSGATCDSK
		LGYITGAQPPVKNAELK
		LTEDSELYLYSTDNPPQQVYADR
g11605	Peptidase_S10 Serine carboxypeptidase	VLELLLGR
g11552	Glycosyl hydrolase family 12	GDATSGSQCTTFTSVK
g11346	PLA2_B Lysophospholipase catalytic domain	ALPDSPSGDYAPK
		ALMNGAGFLSAADSR
		LLQNAAIPGFSAGSYLDK
g1131	no description	ACSCPPGQSWDGSAR
g11305	Glyco_hydro_17 Glycosyl hydrolases family 17	GAPGDFSAVR
g10847	no description	QSYRLDGDCGLVR
g10551	Glycosyl hydrolases family 16	TDNYIFFGR
		GGSAFPQTPMQIK
		AVYHPISAPLTSTHK
		SVTIIDYAGKDAPGQNAGAK
g10536	CFEM domain	HQADCSKDGTDVYNSQCGGAK
		TIYGECGSSKEEAPSFGCNSGK
g10004	Peptidase_A4 Peptidase A4 family	ASLADGVIVTAEPVLNSGK
