# Supplementary material for: Analyses of the Xylem Sap Proteomes Identified Candidate Fusarium virguliforme Proteinacious Toxins
Source: PLoS One. 2014 May 20;9(5):e93667. doi: 10.1371/journal.pone.0093667 (PMC4028188; doi:10.1371/journal.pone.0093667)
Supplement: Table S3 — Gene Ontology (GO) annotation of over 500 soybean proteins identified from the xylem sap. (XLSX) [file pone.0093667.s003.xlsx]

## Sheet: Seq table all GOs
Table S3: Gene Ontology (GO) annotation of over 500 soybean proteins identified from the xylem sap.
P= Biological Process F= Molecular function C= Cellular component
Sequence Name	Sequence Description	Seq. Length	# Hits	min. eValue	mean Similarity	# GOs	GO	Enzyme Code
Glyma01g01370.1	phosphoribulokinase precursor	404	20	0	0.9095	12	P:reductive pentose-phosphate cycle; P:defense response to bacterium; P:response to cold; C:chloroplast envelope; F:ATP binding; F:protein binding; F:phosphoribulokinase activity; C:chloroplast thylakoid membrane; P:phosphorylation; C:chloroplast stroma; C:stromule; C:apoplast	EC:2.7.1.19
Glyma01g02480.1	oligopeptidase a	700	20	0	0.9265	6	F:metalloendopeptidase activity; P:response to cadmium ion; C:chloroplast stroma; P:proteolysis; C:cytosol; C:apoplast	EC:3.4.24.0
Glyma01g03570.1	ubiquitin extension protein	155	20	1.45198e-89	0.984	5	C:ribosome; F:metal ion binding; F:structural constituent of ribosome; C:nucleus; P:translation	-
Glyma01g07100.1	glucan endo- -beta-glucosidase-like protein	215	20	5.44708e-67	0.848	4	C:anchored to membrane; C:plasmodesma; F:hydrolase activity;	-
Glyma01g20935.1	retrotransposon unclassified	637	20	0	0.8505	9	F:RNA binding; P:DNA recombination; P:phosphoenolpyruvate-dependent sugar phosphotransferase system; P:RNA-dependent DNA replication; C:mitochondrion; F:RNA-directed DNA polymerase activity; F:DNA binding; F:ribonuclease H activity; F:sugar:hydrogen symporter activity	EC:2.7.7.49; EC:3.1.26.4
Glyma01g25000.1	aldose reductase	311	20	0	0.891	4	C:cytosol; F:oxidoreductase activity; C:nucleus; P:oxidation-reduction process	-
Glyma01g25940.2	proteasome subunit alpha type-2-b	235	20	1.45244e-169	0.961	8	P:defense response to bacterium; C:cytosolic ribosome; C:proteasome core complex, alpha-subunit complex; P:ubiquitin-dependent protein catabolic process; P:response to zinc ion; F:translation initiation factor activity; C:nucleus; F:threonine-type endopeptidase activity	EC:3.4.25.0
Glyma01g32750.1	non-specific lipid-transfer protein	116	20	9.25742e-75	0.8115	2	F:lipid binding; P:lipid transport	-
Glyma01g35671.1	ribosomal protein s4	191	20	3.57723e-133	0.9715	5	F:structural constituent of ribosome; C:small ribosomal subunit; C:chloroplast; P:translation; F:rRNA binding	-
Glyma01g36750.1	aconitate hydratase 1	919	20	0	0.933	21	F:citrate hydro-lyase (cis-aconitate-forming) activity; P:glyoxylate cycle; C:cytosol; F:copper ion binding; P:ethylene biosynthetic process; P:cellular response to iron ion; C:mitochondrion; P:response to salt stress; F:1-aminocyclopropane-1-carboxylate oxidase activity; P:cellular response to fatty acid; F:isocitrate hydro-lyase (cis-aconitate-forming) activity; F:4 iron, 4 sulfur cluster bindi…	EC:4.2.1.3; EC:1.14.17.4
Glyma01g40150.1	60s ribosomal protein l26	146	20	2.04089e-66	0.9665	9	C:nucleolus; P:response to cold; F:structural constituent of ribosome; C:plasma membrane; F:protein binding; C:vacuolar membrane; C:cytosolic large ribosomal subunit; C:chloroplast; P:translation	-
Glyma01g40340.2	act domain repeat 1	482	20	0	0.739	3	F:amino acid binding; P:metabolic process; C:nucleus	-
Glyma01g41330.1	expansin-like b1-like	183	20	1.61571e-132	0.818	4	P:plant-type cell wall loosening; P:unidimensional cell growth; C:extracellular region; P:sexual reproduction	-
Glyma01g42090.1	ef hand family protein	147	20	1.20283e-101	0.9385	9	C:cytoplasm; P:response to cold; F:kinase activity; C:plasma membrane; P:phosphorylation; F:calcium ion binding; C:nucleus; P:oxidation-reduction process; F:2-alkenal reductase [NAD(P)] activity	EC:1.3.1.74
Glyma01g42661.1	osmotin precursor	240	20	9.72154e-161	0.865	4	C:endomembrane system; P:defense response to bacterium, incompatible interaction; P:response to salt stress; P:defense response to fungus, incompatible interaction	-
Glyma01g44120.1	cytochrome c	111	20	1.28433e-75	0.9575	7	F:copper ion binding; C:respiratory chain; F:electron carrier activity; C:mitochondrial matrix; F:heme binding; P:transport; P:electron transport chain	-
Glyma02g00810.1	malate dehydrogenase	332	20	0	0.966	7	C:cytoplasm; P:cellular carbohydrate metabolic process; ; F:binding; F:L-malate dehydrogenase activity; P:malate metabolic process; P:tricarboxylic acid cycle	EC:1.1.1.37
Glyma02g01700.1	proteasome subunit alpha type 5	237	20	1.07761e-173	0.974	9	C:cytosolic ribosome; C:proteasome core complex, alpha-subunit complex; P:response to cadmium ion; C:plasma membrane; P:ubiquitin-dependent protein catabolic process; C:vacuolar membrane; F:ribonuclease activity; C:nucleus; F:threonine-type endopeptidase activity	EC:3.4.25.0
Glyma02g04820.1	class i chitinase	320	20	0	0.8355	5	F:chitinase activity; P:defense response; F:chitin binding; P:cell wall macromolecule catabolic process; P:chitin catabolic process	EC:3.2.1.14
Glyma02g05190.1	multicatalytic endopeptidase complex	259	20	4.17292e-170	0.9765	23	C:vacuolar membrane; P:flower development; F:protein binding; C:cytosolic ribosome; P:defense response to bacterium, incompatible interaction; P:defense response by callose deposition in cell wall; F:threonine-type endopeptidase activity; P:response to jasmonic acid stimulus; C:phragmoplast; P:defense response to fungus; P:ubiquitin-dependent protein catabolic process; P:indole phytoalexin biosyn…	EC:3.4.25.0; EC:6.3.2.2
Glyma02g05350.1	ferredoxin--NADP+ reductase	360	20	0	0.9485	9	F:flavin adenine dinucleotide binding; F:NADP binding; F:protein binding; P:transport; C:chloroplast stroma; F:ferredoxin-NADP+ reductase activity; P:photosynthesis; C:chloroplast thylakoid membrane; P:electron transport chain	EC:1.18.1.2
Glyma02g05370.1	40s ribosomal protein	262	20	1.06328e-176	0.9605	4	C:ribosome; F:structural constituent of ribosome; P:translation; F:rRNA binding	-
Glyma02g07140.1	ribonuclease 1-like	231	20	8.43563e-173	0.588	2	F:RNA binding; F:ribonuclease T2 activity	EC:3.1.27.1
Glyma02g07150.1	ribonuclease 1-like	231	20	4.35515e-172	0.586	2	F:RNA binding; F:ribonuclease T2 activity	EC:3.1.27.1
Glyma02g09780.2	non-specific lipid-transfer protein 2-like	95	20	3.17103e-50	0.813	3	C:endomembrane system; F:lipid binding; P:lipid transport	-
Glyma02g11020.1	allene oxide cyclase	245	20	9.43836e-164	0.8605	2	F:allene-oxide cyclase activity; C:chloroplast	EC:5.3.99.6
Glyma02g11530.1	caffeoyl- o-methyltransferase	240	20	2.89293e-176	0.9745	7	F:caffeoyl-CoA O-methyltransferase activity; F:metal ion binding; P:response to cadmium ion; P:methylation; P:lignin biosynthetic process; P:coumarin biosynthetic process; C:cytosol	EC:2.1.1.104
Glyma02g12020.1	ribonuclease t2	226	20	1.26397e-167	0.839	4	C:endomembrane system; F:RNA binding; F:ribonuclease T2 activity; P:aging	EC:3.1.27.1
Glyma02g13330.1	alpha- -glucan-protein synthase	368	20	0	0.9565	7	C:Golgi apparatus; C:plasmodesma; C:cell wall; P:cellulose biosynthetic process; F:glycogenin glucosyltransferase activity; C:extracellular region; P:cellular cell wall organization	EC:2.4.1.186
Glyma02g13820.1	pectinesterase family protein	363	20	0	0.8105	9	C:plant-type cell wall; P:cell wall modification; C:endomembrane system; C:Golgi apparatus; F:pectinesterase activity; C:pollen tube; F:aspartyl esterase activity; C:endoplasmic reticulum; P:pollen tube growth	EC:3.1.1.11
Glyma02g15280.1	peroxidase 10-like	338	20	0	0.787	4	F:heme binding; F:peroxidase activity; P:oxidation-reduction process; P:response to oxidative stress	EC:1.11.1.7
Glyma02g18090.1	lectin precursor	207	20	1.52939e-132	0.8285	1	F:mannose binding	-
Glyma02g37120.1	14-3-3-like protein	262	20	0	0.9715	1	F:protein domain specific binding	-
Glyma02g40660.1	40s ribosomal protein	124	20	3.89145e-61	0.9115	3	C:ribosome; F:structural constituent of ribosome; P:translation	-
Glyma02g43790.1	md-2-related lipid recognition domain-containing protein	166	20	1.29141e-106	0.6665	2	C:vacuole; C:cell wall	-
Glyma02g44350.1	calmodulin	149	20	8.6229e-102	0.9995	13	P:oxidation-reduction process; P:starch metabolic process; F:calcium ion binding; F:signal transducer activity; P:regulation of photomorphogenesis; P:regulation of flower development; F:2-alkenal reductase [NAD(P)] activity; P:detection of calcium ion; F:protein binding; P:calcium-mediated signaling; C:nucleus; C:plasma membrane; P:response to mechanical stimulus	EC:1.3.1.74
Glyma02g44460.1	elongation factor 1-beta	223	20	3.10187e-112	0.8725	3	F:translation elongation factor activity; C:eukaryotic translation elongation factor 1 complex; P:translational elongation	-
Glyma02g46050.3	endoribonuclease l-psp family protein	143	20	7.9258e-80	0.9345	6	P:response to cadmium ion; C:vacuole; C:thylakoid; C:mitochondrion; C:chloroplast; F:endoribonuclease activity	-
Glyma02g46380.1	Pyruvate dehydrogenase E1, beta subunit	359	20	0	0.926	4	C:mitochondrial matrix; F:pyruvate dehydrogenase (acetyl-transferring) activity; P:glycolysis; P:oxidation-reduction process	EC:1.2.4.1
Glyma02g47460.1	adp-glucose pyrophosphorylase small subunit	444	20	0	0.9865	6	P:glycogen biosynthetic process; C:amyloplast; F:ATP binding; P:starch biosynthetic process; C:chloroplast; F:glucose-1-phosphate adenylyltransferase activity	EC:2.7.7.27
Glyma03g04960.1	lipid transfer protein	122	20	7.18627e-58	0.7935	2	F:lipid binding; P:lipid transport	-
Glyma03g16620.3	bifunctional inhibitor lipid-transfer protein seed storage 2s albumin-like protein	125	20	2.70355e-85	0.819	4	C:endomembrane system; P:lipid transport; F:lipid binding; F:peptidase activity	-
Glyma03g17970.1	aldose reductase	311	20	0	0.881	10	F:NADP+ binding; P:response to water deprivation; P:response to cold; F:alcohol dehydrogenase (NADP+) activity; F:steroid dehydrogenase activity; C:chloroplast; C:nucleus; C:cytosol; P:response to salt stress; P:oxidation-reduction process	EC:1.1.1.2
Glyma03g22260.1	auxin-induced in root cultures protein	244	20	9.32833e-152	0.629	3	C:anchored to plasma membrane; P:response to auxin stimulus; P:lateral root morphogenesis	-
Glyma03g23890.1	nadp-dependent alkenal double bond reductase p1-like	343	20	0	0.855	5	P:oxidation-reduction process; F:zinc ion binding; C:plasma membrane; F:2-alkenal reductase [NAD(P)] activity; P:response to oxidative stress	EC:1.3.1.74
Glyma03g26060.1	blue copper protein	187	20	5.60228e-86	0.7555	5	F:copper ion binding; C:cytoplasmic membrane-bounded vesicle; P:electron transport chain; F:electron carrier activity; C:mitochondrion	-
Glyma03g27460.4	alpha-l-arabinofuranosidase	663	20	0	0.876	7	C:plant-type cell wall; C:vacuole; F:xylan 1,4-beta-xylosidase activity; F:alpha-N-arabinofuranosidase activity; P:L-arabinose metabolic process; C:apoplast; P:xylan catabolic process	EC:3.2.1.37; EC:3.2.1.55
Glyma03g27580.1	nascent polypeptide-associated complex subunit alpha-like	198	20	6.37706e-102	0.8925	0	-
Glyma03g28410.2	ferredoxin-dependent glutamate synthase 1	1023	20	0	0.953	15	P:oxidation-reduction process; C:mitochondrion; F:glutamate synthase (ferredoxin) activity; P:response to light stimulus; F:metal ion binding; P:glutamine metabolic process; C:chloroplast envelope; P:glutamate biosynthetic process; F:3 iron, 4 sulfur cluster binding; F:protein binding; C:chloroplast stroma; P:photorespiration; P:positive regulation of glycine hydroxymethyltransferase activity; C:…	EC:1.4.7.1
Glyma03g28850.1	endo-beta- -glucanase	347	20	0	0.869	5	P:carbohydrate metabolic process; P:defense response; C:vacuole; F:glucan endo-1,3-beta-D-glucosidase activity; F:cation binding	EC:3.2.1.39
Glyma03g32850.1	heat shock protein 70	650	20	0	0.95	4	F:ATP binding; P:response to stress; P:oxidation-reduction process; F:2-alkenal reductase [NAD(P)] activity	EC:1.3.1.74
Glyma03g33530.1	40s ribosomal protein s23	142	20	1.76621e-97	0.985	3	F:structural constituent of ribosome; C:small ribosomal subunit; P:translation	-
Glyma03g34300.1	triosephosphate isomerase	314	20	0	0.886	14	P:multicellular organism reproduction; P:reductive pentose-phosphate cycle; P:primary root development; C:mitochondrion; P:triglyceride mobilization; C:chloroplast envelope; P:glycerol catabolic process; P:chloroplast organization; C:thylakoid; F:triose-phosphate isomerase activity; F:protein binding; C:chloroplast stroma; P:glyceraldehyde-3-phosphate biosynthetic process; C:apoplast	EC:5.3.1.1
Glyma03g34950.1	fructose bisphosphate aldolase	273	20	0	0.9355	16	C:cytosol; F:copper ion binding; C:cell wall; C:nucleolus; P:pentose-phosphate shunt; P:response to salt stress; C:vacuolar membrane; F:protein binding; P:glycolysis; C:mitochondrial envelope; F:fructose-bisphosphate aldolase activity; C:chloroplast; P:response to cadmium ion; P:response to karrikin; C:plasma membrane; C:apoplast	EC:4.1.2.13
Glyma03g38490.1	mannan endo- -beta-mannosidase	410	20	0	0.7925	3	F:mannan endo-1,4-beta-mannosidase activity; P:carbohydrate metabolic process; F:cation binding	EC:3.2.1.78
Glyma03g38630.1	rhicadhesin receptor	218	20	6.74167e-143	0.9155	6	C:apoplast; F:receptor activity; F:superoxide dismutase activity; F:nutrient reservoir activity; F:manganese ion binding; P:oxidation-reduction process	EC:1.15.1.1
Glyma03g40050.1	glutathione synthetase	543	20	0	0.8665	8	F:homoglutathione synthase activity; P:glutathione biosynthetic process; F:glutathione synthase activity; F:ATP binding; F:magnesium ion binding; F:glutathione binding; F:protein homodimerization activity; C:chloroplast	EC:6.3.2.23; EC:6.3.2.3
Glyma03g40110.1	40s ribosomal protein s14	151	20	1.91078e-85	0.9875	3	C:ribosome; F:structural constituent of ribosome; P:translation	-
Glyma03g40640.1	ribose-5-phosphate isomerase	281	20	0	0.8885	7	F:ribose-5-phosphate isomerase activity; P:reductive pentose-phosphate cycle; P:defense response to bacterium; C:chloroplast envelope; P:pentose-phosphate shunt, non-oxidative branch; C:chloroplast thylakoid membrane; C:chloroplast stroma	EC:5.3.1.6
Glyma04g01020.1	probable fructose-bisphosphate aldolase chloroplastic-like	129	20	8.77557e-91	0.9335	4	P:glycolysis; F:fructose-bisphosphate aldolase activity; C:chloroplast; C:mitochondrion	EC:4.1.2.13
Glyma04g01380.1	isoflavone reductase homolog	310	20	0	0.913	4	F:phenylcoumaran benzylic ether reductase activity; P:metabolic process; F:binding; P:response to cadmium ion	-
Glyma04g01450.1	glucan endo- -beta-glucosidase	456	20	0	0.8705	4	C:endomembrane system; P:carbohydrate metabolic process; F:glucan endo-1,3-beta-D-glucosidase activity; F:cation binding	EC:3.2.1.39
Glyma04g01640.1	cysteine proteinase	342	20	0	0.8635	4	P:proteolysis; P:oxidation-reduction process; F:2-alkenal reductase [NAD(P)] activity; F:cysteine-type endopeptidase activity	EC:1.3.1.74; EC:3.4.22.0
Glyma04g02240.1	plastocyanin chloroplast	165	20	3.70477e-95	0.852	11	P:response to UV; F:copper ion binding; P:transport; P:electron transport chain; P:negative regulation of translation; F:electron carrier activity; P:response to copper ion; C:chloroplast thylakoid membrane; C:chloroplast stroma; P:copper ion homeostasis; C:chloroplast thylakoid lumen	-
Glyma04g02360.1	thioredoxin superfamily protein	236	20	1.51899e-165	0.7465	3	C:cytoplasmic membrane-bounded vesicle; C:vacuole; C:cell wall	-
Glyma04g04730.1	subtilisin-like protease	779	20	0	0.8295	8	F:identical protein binding; C:plant-type cell wall; F:serine-type endopeptidase activity; P:mucilage metabolic process involved seed coat development; P:mucilage extrusion from seed coat; P:proteolysis; P:negative regulation of catalytic activity; C:apoplast	EC:3.4.21.0
Glyma04g06410.2	early nodulin-like protein	178	20	1.96702e-101	0.785	3	F:copper ion binding; C:anchored to plasma membrane; F:electron carrier activity	-
Glyma04g07370.1	gtp-binding nuclear protein ran-3-like	221	20	7.62414e-165	0.969	7	P:protein import into nucleus; P:GTP catabolic process; F:protein binding; F:GTPase activity; P:signal transduction; F:GTP binding; C:nucleus	-
Glyma04g08200.1	proteasome subunit beta type-6	233	20	6.00139e-166	0.945	8	P:regulation of plant-type hypersensitive response; P:ubiquitin-dependent protein catabolic process; P:response to salt stress; F:threonine-type endopeptidase activity; C:vacuolar membrane; P:response to zinc ion; C:proteasome core complex; C:nucleus	EC:3.4.25.0
Glyma04g09110.3	nadp-dependent malic enzyme-like	589	20	0	0.937	7	F:metal ion binding; F:NAD binding; P:malate metabolic process; C:chloroplast; F:malate dehydrogenase (oxaloacetate-decarboxylating) (NADP+) activity; P:oxidation-reduction process; F:malate dehydrogenase (oxaloacetate-decarboxylating) activity	EC:1.1.1.40
Glyma04g13670.1	monocopper oxidase-like protein sku5	593	20	0	0.85	8	C:plant-type cell wall; C:anchored to plasma membrane; F:copper ion binding; P:cell tip growth; F:L-ascorbate oxidase activity; C:vacuolar membrane; C:apoplast; P:oxidation-reduction process	EC:1.10.3.3
Glyma04g14640.4	60s ribosomal protein	207	20	4.59461e-126	0.937	3	C:ribosome; F:structural constituent of ribosome; P:translation	-
Glyma04g14650.1	acyl- -binding protein	90	20	1.85385e-59	0.9145	2	P:transport; F:fatty-acyl-CoA binding	-
Glyma04g16660.1	40s ribosomal protein s19	105	20	3.09212e-71	0.9735	5	C:vacuole; F:structural constituent of ribosome; C:cell wall; C:cytosolic small ribosomal subunit; P:translation	-
Glyma04g17600.1	aspartic proteinase nepenthesin-1	431	20	0	0.8705	5	C:plant-type cell wall; C:apoplast; P:proteolysis; F:aspartic-type endopeptidase activity; C:chloroplast	EC:3.4.23.0
Glyma04g36860.1	glyceraldehyde-3-phosphate dehydrogenase	360	20	0	0.96	22	F:NAD binding; C:cytosol; F:copper ion binding; C:cell wall; P:seed development; P:oxidation-reduction process; P:response to sucrose stimulus; F:zinc ion binding; C:nucleolus; P:response to salt stress; P:defense response to bacterium; P:response to heat; C:vacuolar membrane; F:glyceraldehyde-3-phosphate dehydrogenase (NAD+) (phosphorylating) activity; P:glycolysis; P:gluconeogenesis; C:mitochon…	EC:1.2.1.12
Glyma04g37030.4	proteasome epsilon chain precursor	174	20	1.31632e-122	0.9675	6	C:cytoplasm; C:proteasome core complex; P:response to cadmium ion; P:ubiquitin-dependent protein catabolic process; C:nucleus; F:threonine-type endopeptidase activity	EC:3.4.25.0
Glyma04g37120.1	elongation factor 1-beta	230	20	7.49339e-98	0.886	5	F:translation elongation factor activity; C:eukaryotic translation elongation factor 1 complex; P:response to cadmium ion; C:plasma membrane; P:translational elongation	-
Glyma04g38010.1	tudor-sn protein 1	1051	20	0	0.87	15	C:cytosol; C:cell wall; F:RNA binding; P:protein secretion; P:seed germination; C:RNA-induced silencing complex; P:gene silencing by RNA; P:gibberellin biosynthetic process; F:nuclease activity; C:nuclear envelope; C:chloroplast; P:response to cadmium ion; P:response to stress; C:endoplasmic reticulum; C:plasma membrane	-
Glyma04g38420.3	regulator of chromosome condensation repeat-containing protein	419	20	0	0.783	3	F:Ran GTPase binding; C:mitochondrion; F:chromatin binding	-
Glyma04g39475.1	Alginate lyase	219	20	1.34985e-143	0.7405	1	C:vacuole
Glyma04g39860.1	peroxidase 52	296	20	0	0.8875	7	P:hydrogen peroxide catabolic process; F:protein binding; F:heme binding; C:cell wall; F:peroxidase activity; C:apoplast; P:oxidation-reduction process	EC:1.11.1.7
Glyma04g39860.1	bacterial-induced peroxidase precursor	321	20	0	0.7985	5	P:response to oxidative stress; C:cytoplasmic membrane-bounded vesicle; F:heme binding; F:peroxidase activity; P:oxidation-reduction process	EC:1.11.1.7
Glyma04g39930.1	manganese superoxide dismutase	240	20	1.21704e-154	0.925	5	F:metal ion binding; P:removal of superoxide radicals; C:mitochondrial matrix; F:superoxide dismutase activity; P:oxidation-reduction process	EC:1.15.1.1
Glyma04g40470.1	60s ribosomal protein l9	193	20	5.91171e-135	0.9455	9	P:translation; P:adaxial/abaxial pattern specification; C:nucleolus; F:rRNA binding; F:structural constituent of ribosome; C:chloroplast envelope; C:vacuolar membrane; C:cytosolic large ribosomal subunit; C:plasma membrane	-
Glyma04g40530.1	cationic peroxidase 1	327	20	0	0.783	7	P:hydrogen peroxide catabolic process; C:cytoplasmic membrane-bounded vesicle; F:heme binding; F:peroxidase activity; C:extracellular region; C:mitochondrion; P:oxidation-reduction process	EC:1.11.1.7
Glyma04g40580.1	caffeic acid o-methyltransferase	365	20	0	0.936	5	F:caffeate O-methyltransferase activity; P:lignin biosynthetic process; F:protein dimerization activity; P:methylation; F:catechol O-methyltransferase activity	EC:2.1.1.68; EC:2.1.1.6
Glyma04g42690.1	protein disulfide isomerase	525	20	0	0.8955	7	C:endoplasmic reticulum lumen; F:electron carrier activity; P:cell redox homeostasis; P:glycerol ether metabolic process; F:protein disulfide isomerase activity; F:dolichyl-diphosphooligosaccharide-protein glycotransferase activity; F:protein disulfide oxidoreductase activity	EC:5.3.4.1; EC:2.4.1.119
Glyma04g43540.4	methylenetetrahydrofolate reductase	594	20	0	0.9165	3	P:methionine biosynthetic process; F:methylenetetrahydrofolate reductase (NADPH) activity; P:oxidation-reduction process	EC:1.5.1.20
Glyma05g00470.1	glucan endo- -beta-glucosidase-like protein	205	20	6.05687e-59	0.875	4	C:anchored to membrane; C:plasmodesma; F:hydrolase activity;	-
Glyma05g00910.6	ribulose-phosphate 3-epimerase	280	20	0	0.924	12	P:reductive pentose-phosphate cycle; P:pentose-phosphate shunt; P:response to cold; C:chloroplast envelope; F:protein binding; C:chloroplast thylakoid membrane; C:chloroplast stroma; F:ribulose-phosphate 3-epimerase activity; P:response to nematode; P:embryo development ending in seed dormancy; C:stromule; C:apoplast	EC:5.1.3.1
Glyma05g01010.1	malate dehydrogenase	413	20	0	0.884	12	C:chloroplast envelope; P:cellular carbohydrate metabolic process; F:binding; P:response to cold; F:L-malate dehydrogenase activity; P:malate metabolic process; C:vacuolar membrane; C:stromule; C:chloroplast stroma; C:apoplast; C:mitochondrion; P:oxidation-reduction process	EC:1.1.1.37
Glyma05g03880.1	40s ribosomal protein s13	151	20	7.7108e-105	0.978	8	P:cytokinesis by cell plate formation; P:translation; C:nucleolus; P:trichome morphogenesis; F:structural constituent of ribosome; P:leaf morphogenesis; C:cytosolic small ribosomal subunit; C:membrane	-
Glyma05g04290.1	acid beta-fructofuranosidase	649	20	0	0.8895	4	F:bile-acid-CoA hydrolase activity; P:carbohydrate metabolic process; C:vacuole; F:sucrose alpha-glucosidase activity	EC:3.1.2.26; EC:3.2.1.26; EC:3.2.1.48
Glyma05g04670.1	40s ribosomal protein s30	62	20	2.83095e-26	0.98	5	C:nucleolus; F:structural constituent of ribosome; C:cytosolic small ribosomal subunit; P:translation; C:mitochondrion	-
Glyma05g11630.3	elongation factor 1-alpha	448	20	0	0.99	13	F:nucleotidyltransferase activity; F:translation elongation factor activity; F:calmodulin binding; C:mitochondrion; C:nucleolus; P:translational elongation; C:vacuolar membrane; P:GTP catabolic process; F:GTPase activity; C:chloroplast; P:response to cadmium ion; F:GTP binding; C:plasma membrane	EC:2.7.7.0
Glyma05g14330.2	proteasome subunit alpha type 3	249	20	1.37516e-168	0.9655	8	P:response to cold; C:proteasome core complex, alpha-subunit complex; P:response to cadmium ion; P:ubiquitin-dependent protein catabolic process; C:vacuolar membrane; C:nucleus; C:apoplast; F:threonine-type endopeptidase activity	EC:3.4.25.0
Glyma05g22060.4	subtilisin-like protease	768	20	0	0.842	8	F:identical protein binding; C:plant-type cell wall; F:serine-type endopeptidase activity; P:mucilage metabolic process involved seed coat development; P:mucilage extrusion from seed coat; P:proteolysis; P:negative regulation of catalytic activity; C:apoplast	EC:3.4.21.0
Glyma05g22180.1	peroxidase	325	20	0	0.877	4	F:heme binding; F:peroxidase activity; P:oxidation-reduction process; P:response to oxidative stress	EC:1.11.1.7
Glyma05g24730.1	non-specific lipid-transfer protein	191	20	1.41026e-73	0.722	4	P:lipid transport; C:anchored to plasma membrane; F:lipid binding; F:peptidase activity	-
Glyma05g26290.1	60s ribosomal protein l35a	112	20	2.89918e-75	0.9715	5	F:structural constituent of ribosome; P:ribosome biogenesis; C:cytosolic large ribosomal subunit; C:membrane; P:translation	-
Glyma05g27940.1	60s ribosomal protein l17	170	20	3.33998e-123	0.9445	3	F:structural constituent of ribosome; C:large ribosomal subunit; P:translation	-
Glyma05g28480.2	s-adenosyl-l-homocysteine hydrolase	485	20	0	0.9515	4	F:adenosylhomocysteinase activity; C:cytoplasm; P:response to stress; P:one-carbon metabolic process	EC:3.3.1.1
Glyma05g28490.1	serine hydroxymethyltransferase	442	20	0	0.9515	9	F:pyridoxal phosphate binding; P:L-serine metabolic process; P:response to cadmium ion; C:plasma membrane; P:methylation; C:cytosol; F:methyltransferase activity; F:glycine hydroxymethyltransferase activity; P:glycine metabolic process	EC:2.1.1.0; EC:2.1.2.1
Glyma05g28720.1	non-specific lipid-transfer protein	193	20	8.82384e-108	0.7815	1	P:lipid transport	-
Glyma05g29430.1	fasciclin-like arabinogalactan protein 11-like	281	20	1.49347e-113	0.8505	0	-
Glyma05g30300.1	glutelin type-a	358	20	0	0.7785	1	F:nutrient reservoir activity	-
Glyma05g30380.1	basic blue protein	121	20	1.27135e-76	0.806	4	F:copper ion binding; P:electron transport chain; F:electron carrier activity; P:transport	-
Glyma05g31460.1	glucan -beta-glucosidase	504	20	0	0.8025	5	F:hydrolase activity, hydrolyzing O-glycosyl compounds; F:protein binding, bridging; P:carbohydrate metabolic process; F:actin filament binding; F:cation binding	EC:3.2.1.0
Glyma05g31760.8	60s ribosomal protein l6	232	20	1.24588e-128	0.931	4	C:nucleolus; F:structural constituent of ribosome; C:cytosolic large ribosomal subunit; P:translation	-
Glyma05g32220.2	actin	376	20	0	0.961	3	C:cytoskeleton; C:cytoplasm; F:ATP binding	-
Glyma05g33410.2	transaldolase 2	247	20	0	0.8905	3	F:sedoheptulose-7-phosphate:D-glyceraldehyde-3-phosphate glyceronetransferase activity; P:pentose-phosphate shunt; C:plastid	EC:2.2.1.2
Glyma05g34510.1	general transcription factor iih subunit	72	20	2.276e-45	0.812	3	C:endomembrane system; P:nucleotide-excision repair; F:DNA binding	-
Glyma05g34790.2	phosphoglucomutase	582	20	0	0.9385	10	P:response to cadmium ion; C:plasma membrane; F:protein binding; C:cytosolic part; P:glucose metabolic process; F:magnesium ion binding; F:phosphoglucomutase activity; C:chloroplast; C:nucleus; P:gametophyte development	EC:5.4.2.2
Glyma05g35800.2	nadp-dependent malic enzyme	591	20	0	0.94	6	F:NAD binding; F:metal ion binding; C:cytoplasm; P:malate metabolic process; F:malate dehydrogenase (oxaloacetate-decarboxylating) (NADP+) activity; P:oxidation-reduction process	EC:1.1.1.40
Glyma05g35970.1	profilin	131	20	6.98899e-78	0.9625	4	P:actin cytoskeleton organization; C:cytoplasm; F:actin binding; C:actin cytoskeleton	-
Glyma05g36620.1	luminal binding protein	666	20	0	0.9385	5	C:endoplasmic reticulum lumen; P:response to stress; F:ATP binding; P:oxidation-reduction process; F:2-alkenal reductase [NAD(P)] activity	EC:1.3.1.74
Glyma05g37070.2	WD domain, G-beta repeat	1414	20	0	0.589	4	F:two-component response regulator activity; P:two-component signal transduction system (phosphorelay); P:regulation of transcription, DNA-dependent; F:identical protein binding	-
Glyma05g37490.1	Glycosyl hydrolases family 28	241	20	5.21373e-178	0.8915	5	P:carbohydrate metabolic process; C:integral to membrane; F:polygalacturonase activity; C:cell wall; P:cellular cell wall organization	EC:3.2.1.15
Glyma05g37490.1	polygalacturonase-like protein	491	20	0	0.891	4	P:carbohydrate metabolic process; C:integral to membrane; F:polygalacturonase activity; P:cellular cell wall organization	EC:3.2.1.15
Glyma05g38110.1	pathogenesis-related thaumatin-like protein	115	20	1.47004e-77	0.9325	0	-
Glyma05g38130.1	thaumatin-like protein	202	20	9.95375e-130	0.8775	0	-
Glyma06g01730.1	xylem cysteine proteinase 2-like	350	20	0	0.9065	8	C:plant-type vacuole; C:cell wall; F:cysteine-type endopeptidase activity; P:proteolysis; C:nucleus; P:developmental programmed cell death; P:oxidation-reduction process; F:2-alkenal reductase [NAD(P)] activity	EC:3.4.22.0; EC:1.3.1.74
Glyma06g02481.1	subtilisin-like serine endopeptidase-like protein	766	20	0	0.789	5	P:negative regulation of catalytic activity; C:apoplast; P:proteolysis; F:identical protein binding; F:serine-type endopeptidase activity	EC:3.4.21.0
Glyma06g03410.1	isoflavone reductase homolog	310	20	0	0.9015	3	F:catalytic activity; P:metabolic process; F:binding	-
Glyma06g05290.1	endo- -beta-xylanase a-like	244	20	1.31056e-180	0.8715	4	P:xylan catabolic process; C:cell wall; F:endo-1,4-beta-xylanase activity; F:cation binding	EC:3.2.1.8
Glyma06g08670.1	aspartate aminotransferase	417	20	0	0.9435	10	P:leaf senescence; P:glutamate metabolic process; F:pyridoxal phosphate binding; C:peroxisome; F:L-aspartate:2-oxoglutarate aminotransferase activity; P:biosynthetic process; P:2-oxoglutarate metabolic process; P:aspartate metabolic process; C:membrane; C:plastid	EC:2.6.1.1
Glyma06g10500.1	blue copper protein	168	20	1.20491e-82	0.841	4	F:copper ion binding; P:electron transport chain; F:electron carrier activity; P:transport	-
Glyma06g10650.2	14-3-3 protein	165	20	1.27216e-104	0.951	7	F:protein domain specific binding; C:plasma membrane; F:protein phosphorylated amino acid binding; C:vacuolar membrane; P:leaf development; C:nucleus; P:brassinosteroid mediated signaling pathway	-
Glyma06g10660.2	f-box protein at1g78280-like	953	20	0	0.723	2	P:cell surface receptor signaling pathway; F:transferase activity, transferring glycosyl groups	-
Glyma06g12020.1	thylakoid-bound ascorbate peroxidase	430	20	0	0.914	6	C:chloroplast stromal thylakoid; P:response to oxidative stress; F:heme binding; F:L-ascorbate peroxidase activity; C:chloroplast thylakoid membrane; P:oxidation-reduction process	EC:1.11.1.11
Glyma06g12680.1	basic blue protein	124	20	2.03934e-86	0.8135	4	F:copper ion binding; P:electron transport chain; F:electron carrier activity; P:transport	-
Glyma06g12780.1	alcohol dehydrogenase	380	20	0	0.967	4	C:cytoplasm; P:oxidation-reduction process; F:zinc ion binding; F:alcohol dehydrogenase (NAD) activity	EC:1.1.1.1
Glyma06g13840.5	cytochrome b5	134	20	6.39218e-94	0.8965	11	P:transport; P:electron transport chain; C:integral to membrane; F:nitrate reductase (NADH) activity; C:vacuolar membrane; C:cytoplasmic membrane-bounded vesicle; C:microsome; C:chloroplast thylakoid membrane; F:heme binding; C:endoplasmic reticulum membrane; C:plasma membrane	EC:1.7.1.1
Glyma06g14260.1	alpha nac	217	20	1.38765e-94	0.888	1	F:calcium-transporting ATPase activity	EC:3.6.3.8
Glyma06g14610.1	60s ribosomal protein l10	220	20	5.32804e-161	0.938	9	P:translation; C:nucleolus; F:structural constituent of ribosome; C:chloroplast envelope; P:cellular response to UV-B; C:vacuolar membrane; F:protein binding; P:developmental process; C:cytosolic large ribosomal subunit	-
Glyma06g14960.1	manganese superoxide dismutase	241	20	1.47331e-162	0.9175	5	F:metal ion binding; P:removal of superoxide radicals; C:mitochondrial matrix; F:superoxide dismutase activity; P:oxidation-reduction process	EC:1.15.1.1
Glyma06g17860.1	nucleotide pyrophosphatase phosphodiesterase	623	20	0	0.853	4	F:metal ion binding; F:protein serine/threonine phosphatase activity; C:cell wall; F:acid phosphatase activity	EC:3.1.3.2
Glyma06g17960.1	proteasome epsilon chain precursor	238	20	5.2575e-175	0.7965	6	C:cytoplasm; C:proteasome core complex; P:response to cadmium ion; P:ubiquitin-dependent protein catabolic process; C:nucleus; F:threonine-type endopeptidase activity	EC:3.4.25.0
Glyma06g18110.1	glyceraldehyde-3-phosphate dehydrogenase	338	20	0	0.9645	5	C:cytoplasm; F:NAD binding; P:glycolysis; F:glyceraldehyde-3-phosphate dehydrogenase (NAD+) (phosphorylating) activity; P:oxidation-reduction process	EC:1.2.1.12
Glyma06g19820.1	betaine aldehyde dehydrogenase	503	20	0	0.9175	11	F:3-chloroallyl aldehyde dehydrogenase activity; P:response to water deprivation; C:peroxisome; C:cell wall; F:aminobutyraldehyde dehydrogenase activity; P:response to abscisic acid stimulus; C:leucoplast; F:betaine-aldehyde dehydrogenase activity; P:response to salt stress; F:nucleotide binding; P:oxidation-reduction process	EC:1.2.1.3; EC:1.2.1.19; EC:1.2.1.8
Glyma06g21982.1	glucan endo- -beta-glucosidase 3 precursor	211	20	1.49786e-59	0.857	4	C:anchored to membrane; C:plasmodesma; F:hydrolase activity;	-
Glyma06g28890.1	peroxidase	323	20	0	0.844	5	P:response to oxidative stress; C:cytoplasmic membrane-bounded vesicle; F:heme binding; F:peroxidase activity; P:oxidation-reduction process	EC:1.11.1.7
Glyma06g36590.1	Plastocyanin-like domain	284	20	1.50102e-83	0.792	6	F:copper ion binding; C:anchored to plasma membrane; C:vacuole; C:apoplast; F:electron carrier activity; C:chloroplast	-
Glyma06g39710.1	multicatalytic endopeptidase complex alpha subunit-like	246	20	0	0.9615	14	P:copper ion transmembrane transport; P:ubiquitin-dependent protein catabolic process; P:photosynthetic electron transport chain; C:chloroplast envelope; F:ATPase activity, coupled to transmembrane movement of ions, phosphorylative mechanism; F:threonine-type endopeptidase activity; C:vacuolar membrane; C:chloroplast thylakoid membrane; C:proteasome core complex, alpha-subunit complex; C:chloropl…	EC:3.4.25.0
Glyma06g42850.1	lignin biosynthetic peroxidase	317	20	0	0.859	4	F:heme binding; F:peroxidase activity; P:oxidation-reduction process; P:response to oxidative stress	EC:1.11.1.7
Glyma06g45700.1	beta-amylase	496	20	0	0.991	3	P:polysaccharide catabolic process; F:beta-amylase activity; F:cation binding	EC:3.2.1.2
Glyma06g46680.1	cxe carboxylesterase	339	20	0	0.7795	5	P:metabolic process; F:methyl salicylate esterase activity; F:carboxylesterase activity; F:methyl jasmonate esterase activity; F:methyl indole-3-acetate esterase activity	EC:3.1.1.1
Glyma06g47510.2	60s ribosomal protein l11	182	20	8.45013e-121	0.982	8	C:nucleolus; C:vacuole; F:structural constituent of ribosome; C:cytosolic large ribosomal subunit; C:chloroplast; C:membrane; P:translation; F:rRNA binding	-
Glyma06g48360.5	methylenetetrahydrofolate reductase	224	20	2.05355e-161	0.898	3	P:methionine biosynthetic process; F:methylenetetrahydrofolate reductase (NADPH) activity; P:oxidation-reduction process	EC:1.5.1.20
Glyma07g00430.1	v-type proton atpase catalytic subunit a	623	20	0	0.9725	16	C:plant-type vacuole; C:vacuolar membrane; F:proton-transporting ATPase activity, rotational mechanism; C:chloroplast envelope; C:proton-transporting V-type ATPase, V1 domain; F:hydrogen ion transporting ATP synthase activity, rotational mechanism; P:response to salt stress; P:ATP hydrolysis coupled proton transport; C:cell wall; P:Golgi organization; P:plasma membrane ATP synthesis coupled proto…	-
Glyma07g00700.2	ribosomal protein l37	95	20	2.36784e-60	0.962	5	C:ribosome; F:metal ion binding; F:structural constituent of ribosome; P:translation; F:rRNA binding	-
Glyma07g00900.1	lipoxygenase	864	20	0	0.879	5	C:cytoplasm; P:oxylipin biosynthetic process; F:iron ion binding; F:lipoxygenase activity; P:oxidation-reduction process	EC:1.13.11.12
Glyma07g01730.1	vegetative storage protein	254	20	0	0.8065	2	F:acid phosphatase activity; F:nutrient reservoir activity	EC:3.1.3.2
Glyma07g02500.1	lamin-like protein	170	20	2.15961e-106	0.748	5	F:copper ion binding; C:cytoplasmic membrane-bounded vesicle; C:anchored to plasma membrane; C:vacuole; F:electron carrier activity	-
Glyma07g04890.1	40s ribosomal protein sa (laminin receptor-like protein)	298	20	0	0.9025	8	P:translation; P:response to salt stress; F:structural constituent of ribosome; C:cytosolic small ribosomal subunit; C:chloroplast; P:mature ribosome assembly; C:nucleus; C:plasma membrane	-
Glyma07g04960.1	subtilisin-like protease-like	776	20	0	0.868	6	F:identical protein binding; C:endomembrane system; F:serine-type endopeptidase activity; C:cytoplasmic membrane-bounded vesicle; P:proteolysis; P:negative regulation of catalytic activity	EC:3.4.21.0
Glyma07g09240.1	thioredoxin-dependent peroxidase	162	20	2.81265e-112	0.9345	9	P:response to oxidative stress; P:response to cadmium ion; C:plasma membrane; P:cell redox homeostasis; F:heme binding; F:peroxidase activity; F:peroxiredoxin activity; C:chloroplast; P:oxidation-reduction process	EC:1.11.1.7; EC:1.11.1.15
Glyma07g11810.1	cytosolic glutamine synthetase	357	20	0	0.963	5	C:cytoplasm; F:glutamate-ammonia ligase activity; P:nitrogen fixation; F:ATP binding; P:glutamine biosynthetic process	EC:6.3.1.2
Glyma07g13710.1	nucleoside diphosphate kinase 1	149	20	1.58844e-105	0.9375	15	P:nucleoside diphosphate phosphorylation; F:nucleoside diphosphate kinase activity; P:red, far-red light phototransduction; C:peroxisome; P:response to salt stress; F:metal ion binding; P:UTP biosynthetic process; C:vacuolar membrane; F:ATP binding; P:GTP biosynthetic process; C:chloroplast; P:response to cadmium ion; P:CTP biosynthetic process; C:plasma membrane; C:apoplast	EC:2.7.4.6
Glyma07g15560.1	ectonucleotide pyrophosphatase phosphodiesterase family member	439	20	0	0.8465	4	P:nucleotide metabolic process; C:vacuole; F:phosphodiesterase I activity; C:plastid	EC:3.1.4.1
Glyma07g15960.1	nad-dependent epimerase dehydratase	331	20	0	0.9135	11	P:defense response to bacterium; P:steroid biosynthetic process; F:3-beta-hydroxy-delta5-steroid dehydrogenase activity; F:copper ion binding; C:plasma membrane; C:vacuolar membrane; P:response to abscisic acid stimulus; C:chloroplast stroma; C:thylakoid; C:apoplast; P:oxidation-reduction process	EC:1.1.1.145
Glyma07g16770.1	bifunctional inhibitor lipid-transfer protein seed storage 2s albumin-like protein	119	20	4.68992e-81	0.8315	4	C:endomembrane system; P:lipid transport; F:lipid binding; F:peptidase activity	-
Glyma07g16850.1	glutathione s-transferase gst	225	20	2.09807e-161	0.9125	2	P:response to stress; F:glutathione transferase activity	EC:2.5.1.18
Glyma07g17000.2	bifunctional inhibitor lipid-transfer protein seed storage 2s albumin-like protein	101	20	2.6312e-64	0.7055	3	P:response to other organism; P:lipid transport; F:lipid binding	-
Glyma07g17030.1	bifunctional inhibitor lipid-transfer protein seed storage 2s albumin-like protein	103	20	2.44647e-66	0.7145	2	P:response to other organism; P:lipid transport	-
Glyma07g18570.1	pyruvate decarboxylase	610	20	0	0.9315	6	P:defense response; P:metabolic process; C:plastid; F:magnesium ion binding; F:thiamine pyrophosphate binding; F:pyruvate decarboxylase activity	EC:4.1.1.1
Glyma07g30460.1	ll-diaminopimelate aminotransferase	461	20	0	0.923	11	F:L-aspartate:2-oxoglutarate aminotransferase activity; P:lysine biosynthetic process via diaminopimelate; F:zinc ion binding; P:systemic acquired resistance, salicylic acid mediated signaling pathway; F:L,L-diaminopimelate aminotransferase activity; P:regulation of ARF GTPase activity; C:chloroplast stroma; F:pyridoxal phosphate binding; F:copper ion binding; F:ARF GTPase activator activity; C:m…	EC:2.6.1.1; EC:2.6.1.83
Glyma07g31840.1	40s ribosomal protein	192	20	3.94145e-101	0.9025	12	P:translation; C:intrinsic to membrane; F:nucleoside-triphosphatase activity; C:nucleolus; P:defense response to bacterium; P:growth; F:structural constituent of ribosome; C:cytosolic small ribosomal subunit; F:ATP binding; F:transmembrane signaling receptor activity; C:chloroplast; C:plasma membrane	EC:3.6.1.15
Glyma07g32790.1	cysteine synthase	383	20	0	0.9215	10	C:mitochondrion; C:chloroplast envelope; C:chromoplast; F:transferase activity; C:chloroplast stroma; P:cysteine biosynthetic process from serine; P:response to cadmium ion; F:pyridoxal phosphate binding; F:cysteine synthase activity; C:apoplast	EC:2.5.1.47
Glyma07g35310.2	low-temperature inducible	119	12	6.99691e-36	0.7825	0	-
Glyma07g36040.1	dihydrolipoamide dehydrogenase precursor	523	20	0	0.928	16	C:glycine cleavage complex; F:copper ion binding; P:oxidation-reduction process; F:zinc ion binding; C:mitochondrial respiratory chain complex I; F:cobalt ion binding; P:response to light stimulus; P:cell redox homeostasis; F:ATP binding; F:protein binding; F:flavin adenine dinucleotide binding; C:mitochondrial matrix; F:dihydrolipoyl dehydrogenase activity; C:chloroplast; P:response to cadmium i…	EC:1.8.1.4
Glyma07g37240.2	Pathogenesis-related protein Bet v I family	158	20	1.92419e-107	0.9005	2	P:response to biotic stimulus; P:defense response	-
Glyma07g39120.1	lactoylglutathione lyase-like protein	280	20	0	0.916	8	F:metal ion binding; C:chloroplast envelope; P:carbohydrate metabolic process; C:vacuole; P:response to cadmium ion; C:peroxisome; C:plasma membrane; F:lactoylglutathione lyase activity	EC:4.4.1.5
Glyma07g39980.1	40s ribosomal protein s15	77	20	1.35185e-45	0.9345	4	F:structural constituent of ribosome; F:RNA binding; C:small ribosomal subunit; P:translation	-
Glyma08g02100.1	Disulfide oxidoreductase	497	20	0	0.881	10	F:flavin adenine dinucleotide binding; P:response to cold; P:response to cadmium ion; F:monodehydroascorbate reductase (NADH) activity; C:stromule; F:ATP binding; C:chloroplast stroma; F:DNA-(apurinic or apyrimidinic site) lyase activity; C:mitochondrion; P:oxidation-reduction process	EC:1.6.5.4; EC:4.2.99.18
Glyma08g02170.1	WD domain, G-beta repeat	1516	20	0	0.6885	2	C:cytosol; F:binding	-
Glyma08g02940.1	luminal binding protein	666	20	0	0.966	13	C:cell wall; P:oxidation-reduction process; P:response to endoplasmic reticulum stress; P:protein folding; C:nucleolus; P:polar nucleus fusion; F:2-alkenal reductase [NAD(P)] activity; P:response to heat; C:vacuolar membrane; F:ATP binding; C:endoplasmic reticulum lumen; P:response to cadmium ion; C:plasma membrane	EC:1.3.1.74
Glyma08g04890.1	cytosolic phosphoglucomutase	582	20	0	0.9345	8	P:response to cadmium ion; C:plasma membrane; C:cytosolic part; P:glucose metabolic process; F:magnesium ion binding; F:phosphoglucomutase activity; C:nucleus; P:gametophyte development	EC:5.4.2.2
Glyma08g06570.1	quinone reductase family protein	205	20	1.21048e-134	0.934	8	F:2-hydroxy-1,4-benzoquinone reductase activity; P:oxidation-reduction process; C:vacuolar membrane; P:response to auxin stimulus; F:NADPH:quinone reductase activity; P:negative regulation of transcription, DNA-dependent; F:FMN binding; C:plasma membrane	EC:1.6.5.7; EC:1.6.5.5
Glyma08g06790.1	ll-diaminopimelate aminotransferase	426	20	0	0.948	11	F:L-aspartate:2-oxoglutarate aminotransferase activity; P:lysine biosynthetic process via diaminopimelate; F:zinc ion binding; P:systemic acquired resistance, salicylic acid mediated signaling pathway; F:L,L-diaminopimelate aminotransferase activity; P:regulation of ARF GTPase activity; C:chloroplast stroma; F:pyridoxal phosphate binding; F:copper ion binding; F:ARF GTPase activator activity; C:m…	EC:2.6.1.1; EC:2.6.1.83
Glyma08g07950.1	beta-xylosidase 3	411	20	0	0.827	8	C:endomembrane system; F:xylan 1,4-beta-xylosidase activity; F:alpha-N-arabinofuranosidase activity; C:cell wall; C:proteinaceous extracellular matrix; C:apoplast; F:beta-glucosidase activity; P:xylan catabolic process	EC:3.2.1.37; EC:3.2.1.55; EC:3.2.1.21
Glyma08g09200.3	60s ribosomal protein l35a	112	20	1.60817e-75	0.9735	5	F:structural constituent of ribosome; P:ribosome biogenesis; C:cytosolic large ribosomal subunit; C:membrane; P:translation	-
Glyma08g11070.1	nuclear transport factor 2	123	20	1.91659e-86	0.909	6	C:cytoplasm; P:protein import into nucleus; C:plasma membrane; F:Ran GTPase binding; C:nuclear envelope; F:protein transporter activity	-
Glyma08g11300.2	xyloglucan endotransglycosylase hydrolase xth-21	283	20	0	0.909	5	F:hydrolase activity, hydrolyzing O-glycosyl compounds; P:cellular glucan metabolic process; C:apoplast; C:cell wall; F:xyloglucan:xyloglucosyl transferase activity	EC:3.2.1.0; EC:2.4.1.207
Glyma08g11441.1	pentatricopeptide repeat-containing protein	975	20	0	0.812	4	P:mitochondrial mRNA modification; F:RNA binding; P:RNA 5'-end processing; C:mitochondrion	-
Glyma08g11480.1	s-adenosyl-l-homocysteine hydrolase	485	20	0	0.9705	4	F:adenosylhomocysteinase activity; C:cytoplasm; P:response to stress; P:one-carbon metabolic process	EC:3.3.1.1
Glyma08g11480.1	s-adenosyl-l-homocysteine hydrolase	485	20	0	0.9725	9	F:copper ion binding; F:adenosylhomocysteinase activity; P:one-carbon metabolic process; C:vacuolar membrane; P:posttranscriptional gene silencing; P:methylation-dependent chromatin silencing; P:response to stress; C:plasma membrane; P:embryo development ending in seed dormancy	EC:3.3.1.1
Glyma08g11490.2	serine hydroxymethyltransferase	496	20	0	0.9445	9	F:pyridoxal phosphate binding; P:L-serine metabolic process; P:response to cadmium ion; C:plasma membrane; P:methylation; C:cytosol; F:methyltransferase activity; F:glycine hydroxymethyltransferase activity; P:glycine metabolic process	EC:2.1.1.0; EC:2.1.2.1
Glyma08g11840.1	non-specific lipid-transfer protein	193	20	1.18997e-126	0.737	2	P:lipid transport; C:plasma membrane	-
Glyma08g12030.1	60s ribosomal protein l32	35	20	6.0266e-15	1	4	C:ribosome; F:structural constituent of ribosome; P:translation; C:mitochondrion	-
Glyma08g13360.1	ferredoxin i	144	20	3.01007e-100	0.8275	8	F:metal ion binding; F:electron carrier activity; F:protein binding; P:transport; P:photosynthetic electron transport chain; C:chloroplast stroma; F:2 iron, 2 sulfur cluster binding; P:response to light stimulus	-
Glyma08g13440.1	glutelin type-a	228	20	1.31626e-160	0.7865	1	F:nutrient reservoir activity	-
Glyma08g13960.1	alpha-galactosidase alpha-n-	392	20	0	0.868	10	; P:carbohydrate metabolic process; F:cation binding; F:ATP-dependent helicase activity; F:alpha-galactosidase activity; F:nucleic acid binding; C:cell wall; F:ATP binding; C:cytosol; C:mitochondrion	EC:3.2.1.22
Glyma08g14720.1	aspartate aminotransferase	492	20	0	0.874	6	F:glutamate-prephenate aminotransferase activity; F:pyridoxal phosphate binding; P:1-aminocyclopropane-1-carboxylate biosynthetic process; F:L-aspartate:2-oxoglutarate aminotransferase activity; C:chloroplast; F:1-aminocyclopropane-1-carboxylate synthase activity	EC:2.6.1.79; EC:2.6.1.1; EC:4.4.1.14
Glyma08g14995.1	60s ribosomal protein l6	234	20	1.33658e-143	0.8925	6	C:nucleolus; F:structural constituent of ribosome; C:plasma membrane; F:protein binding; C:cytosolic large ribosomal subunit; P:translation	-
Glyma08g17600.1	phosphoglycerate kinase	401	20	0	0.9575	9	F:phosphoglycerate kinase activity; C:plasma membrane; P:phosphorylation; C:vacuolar membrane; F:ATP binding; P:glycolysis; C:nucleus; C:cytosol; C:apoplast	EC:2.7.2.3
Glyma08g17610.1	phosphoglycerate kinase	231	20	2.50733e-135	0.9605	16	P:reductive pentose-phosphate cycle; C:cell wall; F:phosphoglycerate kinase activity; C:mitochondrion; P:response to cold; C:chloroplast envelope; C:thylakoid; F:ATP binding; P:glycolysis; P:phosphorylation; C:chloroplast stroma; P:response to cadmium ion; C:membrane; C:nucleus; C:stromule; C:apoplast	EC:2.7.2.3
Glyma08g17810.7	proteasome subunit alpha type-2-b	235	20	2.36211e-170	0.968	8	P:defense response to bacterium; C:cytosolic ribosome; C:proteasome core complex, alpha-subunit complex; P:ubiquitin-dependent protein catabolic process; P:response to zinc ion; F:translation initiation factor activity; C:nucleus; F:threonine-type endopeptidase activity	EC:3.4.25.0
Glyma08g18110.1	elongation factor ef-2	843	20	0	0.9615	12	C:cytosol; F:copper ion binding; F:translation elongation factor activity; C:nucleolus; P:response to cold; P:translational elongation; C:vacuolar membrane; P:GTP catabolic process; F:GTPase activity; C:chloroplast; F:GTP binding; C:plasma membrane	-
Glyma08g18760.1	tcp-1 cpn60 chaperonin family protein	595	20	0	0.957	15	P:protein refolding; P:cell death; C:mitochondrion; C:nucleolus; P:chaperone mediated protein folding requiring cofactor; P:response to cold; C:chloroplast envelope; P:systemic acquired resistance; F:ATP binding; C:chloroplast stroma; F:unfolded protein binding; C:cytosolic ribosome; C:plasma membrane; C:stromule; C:apoplast	-
Glyma08g18760.1	isco large subunit-binding protein subunit beta	605	20	0	0.9065	13	P:protein refolding; P:cell death; P:chaperone mediated protein folding requiring cofactor; P:response to cold; C:chloroplast envelope; P:systemic acquired resistance; F:ATP binding; C:chloroplast stroma; F:unfolded protein binding; C:cytosolic ribosome; C:plasma membrane; C:stromule; C:apoplast	-
Glyma08g19180.1	cationic peroxidase 2	325	20	0	0.8515	5	P:hydrogen peroxide catabolic process; F:heme binding; F:peroxidase activity; C:extracellular region; P:oxidation-reduction process	EC:1.11.1.7
Glyma08g21390.1	vegetative storage protein	255	20	1.13085e-167	0.7675	1	F:acid phosphatase activity	EC:3.1.3.2
Glyma08g21410.1	vegetative storage protein	254	20	8.60312e-180	0.81	2	F:acid phosphatase activity; F:nutrient reservoir activity	EC:3.1.3.2
Glyma08g21420.1	stem 28 kda glycoprotein	264	20	2.67874e-163	0.796	2	C:cytoplasmic membrane-bounded vesicle; F:acid phosphatase activity	EC:3.1.3.2
Glyma08g21960.1	ribosomal protein l37	94	20	4.68233e-60	0.962	6	F:metal ion binding; F:structural constituent of ribosome; P:ribosome biogenesis; C:cytosolic large ribosomal subunit; P:translation; F:rRNA binding	-
Glyma08g22600.1	phospholipase d	808	20	0	0.926	9	C:vacuole; P:lipid catabolic process; C:plasma membrane; F:NAPE-specific phospholipase D activity; F:calcium ion binding; F:phospholipase D activity; P:phosphatidylcholine metabolic process; C:endoplasmic reticulum; C:plastid	EC:3.1.4.4
Glyma08g23750.3	60s ribosomal protein l7-4	245	20	7.2896e-147	0.9395	9	F:transcription regulator activity; F:structural constituent of ribosome; F:electron carrier activity; C:integral to thylakoid membrane; F:heme binding; C:cytosolic large ribosomal subunit; C:chloroplast; P:translation; P:photosynthesis	-
Glyma08g24760.1	mlp-like protein	153	20	2.90584e-108	0.805	2	P:response to biotic stimulus; P:defense response	-
Glyma08g25006.1	calcium ion binding	143	20	1.00033e-96	0.784	1	F:calcium ion binding	-
Glyma08g25020.2	protease inhibitor seed storage lipid transfer protein family protein	193	20	5.63659e-125	0.744	4	C:anchored to membrane; P:lipid transport; C:plasma membrane; F:lipid binding	-
Glyma08g26520.1	udp-glucose dehydrogenase	480	20	0	0.968	6	F:NAD binding; C:cytosol; F:UDP-glucose 6-dehydrogenase activity; C:cell wall; C:nucleus; P:oxidation-reduction process	EC:1.1.1.22
Glyma08g28230.1	6-phosphogluconate dehydrogenase	486	20	0	0.9485	5	F:NADP binding; C:peroxisome; P:pentose-phosphate shunt; F:phosphogluconate dehydrogenase (decarboxylating) activity; P:response to salt stress	EC:1.1.1.44
Glyma08g41280.1	60s ribosomal protein l34	120	20	1.70521e-61	0.9715	7	C:nucleolus; F:structural constituent of ribosome; P:ribosome biogenesis; C:vacuolar membrane; C:cytosolic large ribosomal subunit; C:chloroplast; P:translation	-
Glyma08g41660.1	oxygen-evolving enhancer protein chloroplastic-like	259	20	6.90557e-180	0.884	7	C:extrinsic to membrane; F:calcium ion binding; P:photosynthesis; C:chloroplast thylakoid membrane; C:oxygen evolving complex; P:oxidation-reduction process; F:2-alkenal reductase [NAD(P)] activity	EC:1.3.1.74
Glyma08g41960.1	glutathione s-transferase	210	20	8.57013e-152	0.8815	1	F:glutathione transferase activity	EC:2.5.1.18
Glyma08g43690.1	40s ribosomal protein s8	220	20	6.14135e-151	0.9185	10	F:structural constituent of ribosome; F:electron carrier activity; F:monooxygenase activity; P:ribosome biogenesis; F:heme binding; C:cytosolic small ribosomal subunit; C:chloroplast; C:membrane; P:translation; F:rRNA binding	-
Glyma08g45490.1	kunitz-type trypsin inhibitor kti1-like	200	20	1.34117e-132	0.602	2	F:endopeptidase inhibitor activity; P:negative regulation of endopeptidase activity	-
Glyma08g45531.1	kunitz trypsin inhibitor	217	20	1.0731e-135	0.9865	3	F:serine-type endopeptidase inhibitor activity; P:negative regulation of endopeptidase activity; F:peptidase activity	-
Glyma08g45610.1	trypsin inhibitor a-like	238	20	4.81031e-150	0.6025	2	F:endopeptidase inhibitor activity; P:negative regulation of endopeptidase activity	-
Glyma08g45810.1	glyoxalase bleomycin resistance protein dioxygenase	165	20	8.95806e-85	0.626	4	F:molecular_function; P:biological_process; C:cellular_component; F:lyase activity
Glyma08g46860.1	60s ribosomal protein l13a	206	20	2.17082e-147	0.9535	6	C:nucleolus; F:structural constituent of ribosome; C:cytosolic large ribosomal subunit; C:chloroplast; C:membrane; P:translation	-
Glyma08g47790.1	transaldolase	438	20	0	0.912	5	F:sedoheptulose-7-phosphate:D-glyceraldehyde-3-phosphate glyceronetransferase activity; P:response to cadmium ion; P:pentose-phosphate shunt; C:chloroplast stroma; C:mitochondrion	EC:2.2.1.2
Glyma09g02670.1	peroxidase	351	20	0	0.862	4	F:heme binding; F:peroxidase activity; P:oxidation-reduction process; P:response to oxidative stress	EC:1.11.1.7
Glyma09g03090.1	fad-binding and bbe domain-containing protein	532	20	0	0.8345	8	F:flavin adenine dinucleotide binding; C:endomembrane system; P:embryo development ending in seed dormancy; P:polar nucleus fusion; F:electron carrier activity; C:cell wall; F:reticuline oxidase activity; P:oxidation-reduction process	EC:1.21.3.3
Glyma09g04000.2	atp citrate lyase a-subunit	608	20	0	0.9655	10	P:acetyl-CoA biosynthetic process; P:cellular carbohydrate metabolic process; ; F:binding; C:citrate lyase complex; C:plasma membrane; F:ATP citrate synthase activity; F:succinate-CoA ligase (ADP-forming) activity; F:lyase activity; C:cytosol	EC:2.3.3.8; EC:6.2.1.5
Glyma09g04530.1	aba-responsive protein abr17	158	20	3.94583e-108	0.8465	3	F:hydrolase activity; P:defense response; P:response to biotic stimulus	-
Glyma09g04950.1	translationally controlled tumor protein	168	20	3.6651e-98	0.9195	1	C:cytoplasm	-
Glyma09g07070.1	probable xyloglucan endotransglucosylase hydrolase protein 23	170	20	9.37561e-125	0.867	5	F:hydrolase activity, hydrolyzing O-glycosyl compounds; P:cellular glucan metabolic process; C:apoplast; C:cell wall; F:xyloglucan:xyloglucosyl transferase activity	EC:3.2.1.0; EC:2.4.1.207
Glyma09g08340.1	chaperonin 20	253	20	6.76578e-166	0.9025	11	F:copper ion binding; F:calmodulin binding; C:mitochondrion; P:protein folding; P:response to cold; C:chloroplast envelope; F:ATP binding; C:chloroplast thylakoid membrane; C:chloroplast stroma; P:response to cadmium ion; C:apoplast	-
Glyma09g08550.6	sucrose synthase	806	20	0	0.9365	5	P:nodulation; F:sucrose-phosphate synthase activity; F:sucrose synthase activity; P:biosynthetic process; P:sucrose metabolic process	EC:2.4.1.14; EC:2.4.1.13
Glyma09g15680.2	40s ribosomal protein s5	197	20	2.98376e-142	0.969	8	F:structural constituent of ribosome; C:plasma membrane; F:RNA binding; C:cell wall; C:vacuolar membrane; C:cytosolic small ribosomal subunit; C:chloroplast; P:translation	-
Glyma09g28310.1	kunitz-type trypsin inhibitor-like 2 protein	168	20	2.74988e-118	0.73	3	F:endopeptidase inhibitor activity; P:negative regulation of endopeptidase activity; F:peptidase activity	-
Glyma09g28460.1	peroxidase 47-like	130	20	1.47462e-91	0.9185	4	F:heme binding; F:peroxidase activity; P:oxidation-reduction process; P:response to oxidative stress	EC:1.11.1.7
Glyma09g28920.1	alpha galactosidase	422	20	0	0.89	3	P:carbohydrate metabolic process; F:cation binding; F:alpha-galactosidase activity	EC:3.2.1.22
Glyma09g29030.1	20s proteasome subunit paf1	267	20	1.44251e-169	0.9465	7	C:cytoplasm; C:proteasome core complex, alpha-subunit complex; C:plasma membrane; P:ubiquitin-dependent protein catabolic process; P:response to arsenic-containing substance; C:nucleus; F:threonine-type endopeptidase activity	EC:3.4.25.0
Glyma09g30001.1	probable nad h-dependent oxidoreductase 1-like	145	20	7.45193e-103	0.8575	4	F:6'-deoxychalcone synthase activity; F:oxidoreductase activity; P:oxidation-reduction process;	EC:2.3.1.170
Glyma09g34770.1	acyl- -binding protein	90	20	3.89058e-59	0.895	2	P:transport; F:fatty-acyl-CoA binding	-
Glyma09g36250.3	FKBP-type peptidyl-prolyl cis-trans isomerase	424	20	0	0.4755	1	F:binding	-
Glyma09g37360.1	60s ribosomal protein l34	120	20	2.02972e-61	0.971	7	C:nucleolus; F:structural constituent of ribosome; P:ribosome biogenesis; C:vacuolar membrane; C:cytosolic large ribosomal subunit; C:chloroplast; P:translation	-
Glyma09g41440.1	cationic peroxidase 1-like	322	20	0	0.836	5	P:hydrogen peroxide catabolic process; F:heme binding; F:peroxidase activity; C:extracellular region; P:oxidation-reduction process	EC:1.11.1.7
Glyma09g41450.1	cationic peroxidase 1-like	323	20	0	0.871	5	P:hydrogen peroxide catabolic process; F:heme binding; F:peroxidase activity; C:extracellular region; P:oxidation-reduction process	EC:1.11.1.7
Glyma10g00790.1	cyanate hydratase	165	20	8.30897e-105	0.8535	4	F:sequence-specific DNA binding; F:cyanate hydratase activity; P:cyanate metabolic process; F:hydro-lyase activity	EC:4.2.1.104; EC:4.2.1.0
Glyma10g02270.1	60s ribosomal protein	119	20	2.70933e-59	0.9855	3	C:ribosome; F:structural constituent of ribosome; P:translation	-
Glyma10g02430.1	heat shock factor binding protein	88	20	5.78738e-38	0.914	5	P:cellular heat acclimation; F:heat shock protein binding; C:nucleus; C:cytosol; P:seed development	-
Glyma10g03621.2	-	540	20	0	0.5745	3	F:molecular_function; P:biological_process; C:cellular_component
Glyma10g04480.1	succinyl- ligase	172	20	1.43731e-120	0.9175	9	F:succinate-CoA ligase (GDP-forming) activity; F:copper ion binding; P:response to cadmium ion; P:succinyl-CoA metabolic process; P:succinate metabolic process; F:ATP binding; P:tricarboxylic acid cycle; F:succinate-CoA ligase (ADP-forming) activity; C:mitochondrion	EC:6.2.1.4; EC:6.2.1.5
Glyma10g05060.3	actin depolymerizing	133	20	1.53946e-93	0.9385	2	F:actin binding; C:intracellular	-
Glyma10g05580.1	60s ribosomal protein l4-1	405	20	0	0.9355	8	C:nucleolus; C:vacuole; F:structural constituent of ribosome; C:plasma membrane; C:cell wall; C:cytosolic large ribosomal subunit; C:chloroplast; P:translation	-
Glyma10g06600.1	phenylalanine ammonia-lyase	416	20	0	0.952	5	C:cytoplasm; P:phenylpropanoid metabolic process; P:biosynthetic process; F:ammonia-lyase activity; P:L-phenylalanine catabolic process	EC:4.3.1.0
Glyma10g06880.1	thaumatin-like protein	141	20	4.54224e-96	0.8785	1	C:extracellular region	-
Glyma10g07820.1	monodehydroascorbate reductase	434	20	0	0.9005	10	P:hydrogen peroxide catabolic process; P:oxidation-reduction process; P:cell redox homeostasis; F:monodehydroascorbate reductase (NADH) activity; F:flavin adenine dinucleotide binding; C:chloroplast; P:response to cadmium ion; C:peroxisomal matrix; C:plasma membrane; C:apoplast	EC:1.6.5.4
Glyma10g09470.1	2-cys peroxiredoxin bas1	196	20	4.25991e-141	0.9675	12	P:defense response to bacterium; C:chloroplast envelope; P:response to cold; P:cell redox homeostasis; F:protein binding; C:stromule; F:peroxidase activity; F:peroxiredoxin activity; C:chloroplast stroma; C:thylakoid; C:apoplast; P:oxidation-reduction process	EC:1.11.1.7; EC:1.11.1.15
Glyma10g09557.1	ribosomal protein l2	165	20	1.011e-93	0.963	6	F:structural constituent of ribosome; F:RNA binding; C:large ribosomal subunit; F:transferase activity; C:chloroplast; P:translation	-
Glyma10g13450.1	lectin precursor	280	20	0	0.807	1		-
Glyma10g15980.1	hydrolyzing o-glycosyl	628	20	0	0.8835	4	P:carbohydrate metabolic process; C:membrane; C:plant-type cell wall; F:beta-glucosidase activity	EC:3.2.1.21
Glyma10g28010.1	germin-like protein	221	20	2.66162e-156	0.8625	8	C:endomembrane system; C:plant-type cell wall; C:apoplast; F:receptor activity; F:superoxide dismutase activity; F:nutrient reservoir activity; F:manganese ion binding; P:oxidation-reduction process	EC:1.15.1.1
Glyma10g28890.2	calreticulin	420	20	0	0.9505	9	; P:protein folding; C:vacuole; C:endoplasmic reticulum lumen; P:response to oxidative stress; F:calcium ion binding; F:unfolded protein binding; C:mitochondrion; P:response to salt stress	-
Glyma10g32580.1	60s ribosomal protein l14-1	132	20	2.6927e-86	0.943	3	C:ribosome; F:structural constituent of ribosome; P:translation	-
Glyma10g33660.1	transcription initiation factor tfiih subunit h1	618	20	0	0.64	1	F:protein binding	-
Glyma10g33680.1	chaperonin cpn60- mitochondrial-like isoform 1	576	20	0	0.966	11	F:copper ion binding; P:protein refolding; P:response to heat; C:vacuolar membrane; F:ATP binding; P:mitochondrion organization; C:mitochondrial matrix; F:unfolded protein binding; P:chaperone-mediated protein complex assembly; P:response to cadmium ion; C:cytosolic ribosome	-
Glyma10g35120.1	serine carboxypeptidase iii precursor	500	20	0	0.87	6	F:serine-type carboxypeptidase activity; C:endoplasmic reticulum membrane; C:peroxisome; C:cytoplasmic membrane-bounded vesicle; C:extracellular region; P:proteolysis	EC:3.4.16.0
Glyma10g35660.1	serine carboxypeptidase-like protein	460	20	0	0.896	4	C:endomembrane system; C:cytoplasmic membrane-bounded vesicle; F:serine-type carboxypeptidase activity; P:proteolysis	EC:3.4.16.0
Glyma10g36610.2	pointed first leaf	152	20	1.1751e-95	0.9825	9	C:nucleolus; P:translational initiation; F:structural constituent of ribosome; C:plasma membrane; F:RNA binding; F:protein binding; C:cell wall; C:vacuolar membrane; C:cytosolic small ribosomal subunit	-
Glyma10g36780.1	ribosomal protein l3	388	20	0	0.9545	3	C:ribosome; F:structural constituent of ribosome; P:translation	-
Glyma10g37200.1	acidic endochitinase	297	20	0	0.8585	4	F:chitinase activity; F:lysozyme activity; F:cation binding; P:chitin catabolic process	EC:3.2.1.14; EC:3.2.1.17
Glyma10g37540.1	probable polygalacturonase-like	473	20	0	0.8365	4	P:carbohydrate metabolic process; C:integral to membrane; F:polygalacturonase activity; P:cellular cell wall organization	EC:3.2.1.15
Glyma10g37540.2	probable polygalacturonase-like	463	20	0	0.8135	4	P:carbohydrate metabolic process; F:polygalacturonase activity; C:cytoplasmic membrane-bounded vesicle; P:cellular cell wall organization	EC:3.2.1.15
Glyma10g40720.1	peptidase m	237	20	5.91867e-177	0.8005	7	P:innate immune response; P:apoptotic process; C:intrinsic to membrane; F:ATP binding; P:signal transduction; F:nucleoside-triphosphatase activity; F:transmembrane signaling receptor activity	EC:3.6.1.15
Glyma10g40750.1	D-isomer specific 2-hydroxyacid dehydrogenase, NAD binding domain	603	20	0	0.9315	10	F:NAD binding; F:phosphoglycerate dehydrogenase activity; F:amino acid binding; F:ATP binding; C:chloroplast; P:megagametogenesis; C:membrane; C:mitochondrion; P:L-serine biosynthetic process; P:oxidation-reduction process	EC:1.1.1.95
Glyma10g42650.1	proteasome subunit alpha type 5	237	20	2.04224e-174	0.9855	9	C:cytosolic ribosome; C:proteasome core complex, alpha-subunit complex; P:response to cadmium ion; C:plasma membrane; P:ubiquitin-dependent protein catabolic process; C:vacuolar membrane; F:ribonuclease activity; C:nucleus; F:threonine-type endopeptidase activity	EC:3.4.25.0
Glyma10g43770.1	60s ribosomal protein l35	123	20	9.17529e-66	0.9475	6	F:structural constituent of ribosome; C:plasma membrane; P:ribosome biogenesis; C:vacuolar membrane; C:cytosolic large ribosomal subunit; P:translation	-
Glyma10g43990.1	chloroplast transketolase partial	168	20	2.77079e-104	0.9525	4	F:metal ion binding; F:transketolase activity; P:metabolic process; C:chloroplast thylakoid membrane	EC:2.2.1.1
Glyma11g04190.1	60s ribosomal protein l37a	92	20	2.40492e-59	0.977	5	C:ribosome; F:metal ion binding; F:structural constituent of ribosome; P:translation; C:mitochondrion	-
Glyma11g05160.1	60s ribosomal protein l26	106	20	1.00031e-72	0.8995	9	C:nucleolus; P:response to cold; F:structural constituent of ribosome; C:plasma membrane; F:protein binding; C:vacuolar membrane; C:cytosolic large ribosomal subunit; C:chloroplast; P:translation	-
Glyma11g06290.2	l-ascorbate oxidase-like protein	161	20	7.4761e-103	0.839	5	P:response to karrikin; F:copper ion binding; C:plant-type cell wall; F:L-ascorbate oxidase activity; P:oxidation-reduction process	EC:1.10.3.3
Glyma11g08050.1	60s ribosomal protein l2	260	20	2.56624e-173	0.964	5	C:vacuole; F:structural constituent of ribosome; C:plasma membrane; C:cytosolic large ribosomal subunit; P:translation	-
Glyma11g10080.1	Glucan 1.3-beta-glucosidase-related	238	20	3.40679e-169	0.975	3	P:carbohydrate metabolic process; F:hydrolase activity, hydrolyzing O-glycosyl compounds; F:cation binding	EC:3.2.1.0
Glyma11g10240.1	expansin-like a2	260	20	0	0.853	8	C:plant-type cell wall; C:endomembrane system; P:plant-type cell wall loosening; P:unidimensional cell growth; C:extracellular region; C:membrane; P:sexual reproduction; C:cytosol	-
Glyma11g10480.2	cyclophilin	172	20	3.46427e-112	0.9605	5	P:protein folding; P:protein peptidyl-prolyl isomerization; F:peptide binding; C:cytoplasm; F:peptidyl-prolyl cis-trans isomerase activity	EC:5.2.1.8
Glyma11g11870.1	plastidic aldolase	349	20	0	0.956	3	P:glycolysis; F:fructose-bisphosphate aldolase activity; C:chloroplast	EC:4.1.2.13
Glyma11g12471.1	glycine-rich rna binding protein	166	20	1.16124e-55	0.9645	28	P:DNA duplex unwinding; P:carotenoid biosynthetic process; P:regulation of stomatal movement; P:etioplast organization; P:mRNA export from nucleus; P:response to salt stress; P:lignin biosynthetic process; C:chloroplast; F:single-stranded DNA binding; C:peroxisome; P:response to zinc ion; F:cinnamoyl-CoA reductase activity; P:protein phosphorylation; F:protein serine/threonine kinase activity; P:…	EC:1.2.1.44; EC:2.7.11.0
Glyma11g13580.1	fructokinase 2	328	20	0	0.932	6	F:ribokinase activity; P:D-ribose metabolic process; P:phosphorylation; F:ATP binding; F:fructokinase activity; C:membrane	EC:2.7.1.15; EC:2.7.1.4
Glyma11g14020.2	Putative glycosyl hydrolase of unknown function	864	20	0	0.8145	5	C:endomembrane system; C:vacuole; C:plant-type cell wall; P:metabolic process; F:catalytic activity	-
Glyma11g14950.1	heat shock protein 70	647	20	0	0.968	5	P:response to stress; C:chloroplast membrane; F:ATP binding; P:oxidation-reduction process; F:2-alkenal reductase [NAD(P)] activity	EC:1.3.1.74
Glyma11g15070.1	histone h2b	139	20	6.46263e-58	0.984	4	C:nucleosome; F:DNA binding; P:nucleosome assembly; C:nucleus	-
Glyma11g15360.1	glutelin type-a	356	20	0	0.8885	3	F:zinc ion binding; F:copper ion binding; F:nutrient reservoir activity	-
Glyma11g15680.5	x chain conformational mobility in the active site of a heme peroxidase	250	20	3.06977e-167	0.9805	5	C:cytoplasm; P:hydrogen peroxide catabolic process; F:heme binding; F:L-ascorbate peroxidase activity; P:oxidation-reduction process	EC:1.11.1.11
Glyma11g17920.1	md-2-related lipid recognition domain-containing protein	157	20	3.92181e-97	0.746	3	C:anchored to membrane; C:vacuole; C:cell wall	-
Glyma11g19350.1	Stress responsive A/B Barrel Domain	105	20	2.32751e-70	0.786	2	C:cytoplasmic membrane-bounded vesicle; C:chloroplast	-
Glyma11g19840.2	superoxide dismutase	202	20	2.03061e-120	0.9355	6	F:metal ion binding; P:superoxide metabolic process; F:superoxide dismutase activity; F:peroxidase activity; P:oxidation-reduction process; C:chloroplast	EC:1.15.1.1; EC:1.11.1.7
Glyma11g20570.2	60s ribosomal protein l12	157	20	1.5803e-104	0.895	3	C:ribosome; F:structural constituent of ribosome; P:translation	-
Glyma11g21001.1	dirigent-like protein	191	20	2.77915e-136	0.7195	0	-
Glyma11g22940.2	beta-d-glucan exohydrolase-like protein	581	20	0	0.8755	3	P:carbohydrate metabolic process; C:vacuole; F:beta-glucosidase activity	EC:3.2.1.21
Glyma11g25650.1	aspartic proteinase nepenthesin-1	425	20	0	0.8615	5	C:plant-type cell wall; C:apoplast; P:proteolysis; F:aspartic-type endopeptidase activity; C:chloroplast	EC:3.4.23.0
Glyma11g29460.1	dihydroflavonol reductase	321	20	0	0.875	5	P:lignin biosynthetic process; F:cinnamoyl-CoA reductase activity; P:oxidation-reduction process; F:coenzyme binding; F:dihydrokaempferol 4-reductase activity	EC:1.2.1.44; EC:1.1.1.219
Glyma11g30010.1	peroxidase	316	20	0	0.828	6	C:endomembrane system; P:hydrogen peroxide catabolic process; F:heme binding; F:peroxidase activity; C:extracellular region; P:oxidation-reduction process	EC:1.11.1.7
Glyma11g33160.1	udp-glucose pyrophosphorylase	471	20	0	0.943	3	P:metabolic process; F:UTP:glucose-1-phosphate uridylyltransferase activity; C:cytoplasm	EC:2.7.7.9
Glyma11g33560.1	glutamine synthetase	355	20	0	0.9565	5	C:cytoplasm; F:glutamate-ammonia ligase activity; P:nitrogen fixation; F:ATP binding; P:glutamine biosynthetic process	EC:6.3.1.2
Glyma11g34630.2	cucumisin-like	738	20	0	0.7525	4	P:negative regulation of catalytic activity; P:proteolysis; F:identical protein binding; F:serine-type endopeptidase activity	EC:3.4.21.0
Glyma11g34900.2	Fructose-1-6-bisphosphatase	393	20	0	0.9065	5	P:reductive pentose-phosphate cycle; F:metal ion binding; F:fructose 1,6-bisphosphate 1-phosphatase activity; F:sedoheptulose-bisphosphatase activity; C:chloroplast	EC:3.1.3.11; EC:3.1.3.37
Glyma11g36390.1	protein sku5-like 11	554	20	0	0.9055	4	F:copper ion binding; C:extracellular region; F:L-ascorbate oxidase activity; P:oxidation-reduction process	EC:1.10.3.3
Glyma11g37160.1	60s ribosomal protein l17	171	20	2.72696e-124	0.935	3	F:structural constituent of ribosome; C:large ribosomal subunit; P:translation	-
Glyma11g37360.1	glyceraldehyde-3-phosphate dehydrogenase	338	20	0	0.959	22	F:NAD binding; C:cytosol; F:copper ion binding; C:cell wall; P:seed development; P:oxidation-reduction process; P:response to sucrose stimulus; F:zinc ion binding; C:nucleolus; P:response to salt stress; P:defense response to bacterium; P:response to heat; C:vacuolar membrane; F:glyceraldehyde-3-phosphate dehydrogenase (NAD+) (phosphorylating) activity; P:glycolysis; P:gluconeogenesis; C:mitochon…	EC:1.2.1.12
Glyma11g37760.1	alpha-galactosidase alpha-n-	505	20	0	0.7915	8	P:carbohydrate metabolic process; F:cation binding; F:helicase activity; F:alpha-galactosidase activity; C:cell wall; C:cytosol; C:mitochondrion; F:nucleotide binding	EC:3.2.1.22
Glyma11g38220.1	PLAT/LH2 domain	181	20	4.63964e-124	0.8495	3	C:plasma membrane; C:vacuolar membrane; C:chloroplast thylakoid membrane	-
Glyma12g02790.2	cyclophilin	173	20	5.10819e-113	0.961	5	P:protein folding; P:protein peptidyl-prolyl isomerization; F:peptide binding; C:cytoplasm; F:peptidyl-prolyl cis-trans isomerase activity	EC:5.2.1.8
Glyma12g03230.1	60s ribosomal protein l7a	257	20	7.50079e-159	0.9695	7	C:nucleolus; F:structural constituent of ribosome; P:ribosome biogenesis; C:vacuolar membrane; C:cytosolic large ribosomal subunit; C:chloroplast; P:translation	-
Glyma12g04390.1	at1g75820-like protein	177	20	1.03251e-111	0.9385	13	P:protein phosphorylation; P:oxidation-reduction process; C:integral to membrane; F:receptor serine/threonine kinase binding; F:2-alkenal reductase [NAD(P)] activity; F:receptor activity; F:identical protein binding; F:protein self-association; F:ATP binding; P:cell differentiation; P:regulation of meristem structural organization; F:MAP kinase kinase kinase activity; P:signal complex assembly	EC:1.3.1.74; EC:2.7.11.25
Glyma12g04510.2	ribosomal protein s25	109	20	4.66332e-44	0.9695	3	F:structural constituent of ribosome; C:cytosolic small ribosomal subunit; P:translation	-
Glyma12g04701.2	glycine-rich rna binding protein	160	20	1.01256e-54	0.9365	3	C:nucleus; F:nucleotide binding; F:RNA binding	-
Glyma12g06606.1	ribulose- -bisphosphate carboxylase oxygenase large subunit	459	20	0	0.997	7	P:reductive pentose-phosphate cycle; F:ribulose-bisphosphate carboxylase activity; F:monooxygenase activity; P:photorespiration; F:magnesium ion binding; C:chloroplast; P:oxidation-reduction process	EC:4.1.1.39
Glyma12g06910.1	heat shock protein 70	677	20	0	0.9775	4	F:ATP binding; P:response to stress; P:oxidation-reduction process; F:2-alkenal reductase [NAD(P)] activity	EC:1.3.1.74
Glyma12g06980.4	udp-xyl synthase 5	265	20	0	0.9655	5	F:UDP-glucuronate decarboxylase activity; F:coenzyme binding; P:nucleotide-sugar metabolic process; C:plasma membrane; P:D-xylose metabolic process	EC:4.1.1.35
Glyma12g07370.1	fasciclin-like arabinogalactan protein	291	20	4.12644e-131	0.8665	0	-
Glyma12g07400.1	fasciclin-like arabinogalactan protein	221	20	7.07079e-102	0.8345	0	-
Glyma12g07780.3	Peroxidase	250	20	8.11504e-155	0.9775	5	C:cytoplasm; P:hydrogen peroxide catabolic process; F:heme binding; F:L-ascorbate peroxidase activity; P:oxidation-reduction process	EC:1.11.1.11
Glyma12g08310.1	rubisco subunit binding-protein alpha subunit	495	20	0	0.968	12	P:embryo development; C:chloroplast envelope; C:cytosolic ribosome; P:chloroplast organization; F:ATP binding; C:chloroplast stroma; F:unfolded protein binding; P:protein refolding; C:thylakoid; C:membrane; C:apoplast; C:mitochondrion	-
Glyma12g08670.1	Ribosomal protein L9, C-terminal domain	193	20	3.78352e-114	0.79	6	C:plastid large ribosomal subunit; F:structural constituent of ribosome; P:ribosome biogenesis; C:chloroplast stroma; P:translation; F:rRNA binding	-
Glyma12g08820.1	serine carboxypeptidase-like 51-like	109	20	1.55965e-75	0.87	7	F:serine-type carboxypeptidase activity; P:cell wall modification; C:cytoplasmic membrane-bounded vesicle; C:cell wall; F:pectinesterase activity; F:aspartyl esterase activity; P:proteolysis	EC:3.4.16.0; EC:3.1.1.11
Glyma12g11130.1	beta-amylase	496	20	0	0.934	3	P:polysaccharide catabolic process; F:beta-amylase activity; F:cation binding	EC:3.2.1.2
Glyma12g16340.1	early nodulin-like protein	208	20	9.4945e-113	0.7515	5	C:anchored to membrane; F:copper ion binding; C:cytoplasmic membrane-bounded vesicle; P:electron transport chain; F:electron carrier activity	-
Glyma12g19520.1	mitochondrial nad-dependent malate dehydrogenase	345	20	0	0.9315	14	F:copper ion binding; C:cell wall; F:L-malate dehydrogenase activity; P:response to salt stress; P:defense response to bacterium; P:response to cold; P:malate metabolic process; P:tricarboxylic acid cycle; P:cellular carbohydrate metabolic process; C:mitochondrial matrix; C:chloroplast; P:response to cadmium ion; C:membrane; C:apoplast	EC:1.1.1.37
Glyma12g25740.1	acidic chitinase	298	20	0	0.864	4	F:chitinase activity; C:extracellular space; F:cation binding; P:chitin catabolic process	EC:3.2.1.14
Glyma12g31850.3	dienelactone hydrolase family protein	162	20	5.74746e-102	0.9055	6	P:metabolic process; F:transferase activity, transferring acyl groups other than amino-acyl groups; F:carboxymethylenebutenolidase activity; C:mitochondrion; C:chloroplast; P:response to zinc ion	EC:2.3.1.0; EC:3.1.1.45
Glyma12g32000.1	aconitate hydratase	616	20	0	0.9435	8	F:metal ion binding; F:4 iron, 4 sulfur cluster binding; F:aconitate hydratase activity; C:plastid; C:mitochondrion; F:citrate hydro-lyase (cis-aconitate-forming) activity; P:glyoxylate cycle; F:isocitrate hydro-lyase (cis-aconitate-forming) activity	EC:4.2.1.3
Glyma12g32850.1	40s ribosomal protein s5	151	20	2.42136e-105	0.983	8	F:structural constituent of ribosome; C:plasma membrane; F:RNA binding; C:cell wall; C:vacuolar membrane; C:cytosolic small ribosomal subunit; C:chloroplast; P:translation	-
Glyma12g33530.1	fasciclin-like arabinogalactan protein 13	172	20	4.07483e-94	0.824	3	C:cytoplasmic membrane-bounded vesicle; C:anchored to plasma membrane; C:plant-type cell wall	-
Glyma12g33820.1	phosphoenolpyruvate carboxylase	966	20	0	0.958	8	C:cytoplasm; P:oxaloacetate metabolic process; P:carbon fixation; F:magnesium ion binding; P:tricarboxylic acid cycle; P:photosynthesis; F:phosphoenolpyruvate carboxylase activity; F:2-alkenal reductase [NAD(P)] activity	EC:4.1.1.31; EC:1.3.1.74
Glyma12g34500.1	quinone reductase family protein	203	20	9.47804e-134	0.958	7	F:2-hydroxy-1,4-benzoquinone reductase activity; P:oxidation-reduction process; C:vacuolar membrane; P:response to auxin stimulus; P:negative regulation of transcription, DNA-dependent; F:FMN binding; C:plasma membrane	EC:1.6.5.7
Glyma12g36106.1	atp synthase f1 subunit alpha	67	20	2.34993e-40	0.898	9	C:proton-transporting ATP synthase complex, catalytic core F(1); P:plasma membrane ATP synthesis coupled proton transport; F:hydrogen ion transporting ATP synthase activity, rotational mechanism; C:mitochondrion; C:proton-transporting ATP synthase complex, coupling factor F(o); F:ATP binding; F:proton-transporting ATPase activity, rotational mechanism; P:ATP hydrolysis coupled proton transport; C…	-
Glyma12g36330.1	alpha-amylase subtilisin inhibitor	198	20	6.17125e-143	0.6655	2	F:endopeptidase inhibitor activity; P:negative regulation of endopeptidase activity	-
Glyma12g36940.2	60s ribosomal protein	389	20	0	0.96	3	C:ribosome; F:structural constituent of ribosome; P:translation	-
Glyma12g37060.1	peroxidase	326	20	0	0.867	6	C:endomembrane system; P:response to oxidative stress; C:cytoplasmic membrane-bounded vesicle; F:heme binding; F:peroxidase activity; P:oxidation-reduction process	EC:1.11.1.7
Glyma13g00280.1	probable xyloglucan endotransglucosylase hydrolase protein 23	283	20	0	0.8835	5	P:cellular glucan metabolic process; F:hydrolase activity, hydrolyzing O-glycosyl compounds; C:apoplast; C:cell wall; F:xyloglucan:xyloglucosyl transferase activity	EC:3.2.1.0; EC:2.4.1.207
Glyma13g01140.1	xyloglucan endotransglucosylase hydrolase	287	20	0	0.8985	5	F:hydrolase activity, hydrolyzing O-glycosyl compounds; P:cellular glucan metabolic process; C:apoplast; C:cell wall; F:xyloglucan:xyloglucosyl transferase activity	EC:3.2.1.0; EC:2.4.1.207
Glyma13g01150.1	xyloglucan endo- -beta-d-glucanase precursor	281	20	0	0.8885	15	P:cellular glucan metabolic process; P:plant-type cell wall loosening; F:hydrolase activity, hydrolyzing O-glycosyl compounds; F:xyloglucan:xyloglucosyl transferase activity; P:response to cold; P:response to brassinosteroid stimulus; P:response to heat; C:plant-type cell wall; P:response to auxin stimulus; P:aging; P:gibberellic acid mediated signaling pathway; C:cytoplasm; C:plasma membrane; P:…	EC:3.2.1.0; EC:2.4.1.207
Glyma13g01870.1	annexin	220	20	1.38022e-160	0.8945	2	F:calcium ion binding; F:calcium-dependent phospholipid binding	-
Glyma13g04250.2	cysteine proteinase inhibitor	97	20	2.06294e-62	0.8915	3	P:negative regulation of peptidase activity; F:cysteine-type endopeptidase inhibitor activity; F:peptidase activity	-
Glyma13g05810.1	lamin-like protein	169	20	8.84441e-95	0.7965	6	F:copper ion binding; C:anchored to plasma membrane; C:vacuole; C:apoplast; F:electron carrier activity; F:protein binding	-
Glyma13g06040.1	alpha- glucan phosphorylase l chloroplastic amyloplastic-like	1003	20	0	0.9155	8	F:identical protein binding; P:response to water deprivation; F:phosphorylase activity; P:carbohydrate metabolic process; F:pyridoxal phosphate binding; C:amyloplast; C:chloroplast stroma; P:response to temperature stimulus	EC:2.4.1.1
Glyma13g07220.1	beta-glucan-binding protein	668	20	0	0.8615	3	F:receptor activity; P:cell wall macromolecule catabolic process; F:endo-1,3(4)-beta-glucanase activity	EC:3.2.1.6
Glyma13g07610.1	ribulose bisphosphate carboxylase	178	20	1.77178e-130	0.9275	6	P:reductive pentose-phosphate cycle; F:ribulose-bisphosphate carboxylase activity; F:monooxygenase activity; P:photorespiration; C:chloroplast; P:oxidation-reduction process	EC:4.1.1.39
Glyma13g15140.1	5-methyltetrahydropteroyltriglutamate-homocysteine expressed	766	20	0	0.957	4	P:methionine biosynthetic process; P:methylation; F:zinc ion binding; F:5-methyltetrahydropteroyltriglutamate-homocysteine S-methyltransferase activity	EC:2.1.1.14
Glyma13g16590.1	peroxidase n-like	330	20	0	0.829	6	C:cytoplasm; P:response to oxidative stress; F:heme binding; F:peroxidase activity; C:nucleus; P:oxidation-reduction process	EC:1.11.1.7
Glyma13g17421.1	sucrose synthase	805	20	0	0.9605	5	P:nodulation; F:sucrose-phosphate synthase activity; F:sucrose synthase activity; P:biosynthetic process; P:sucrose metabolic process	EC:2.4.1.14; EC:2.4.1.13
Glyma13g17421.4	sucrose synthase	454	20	0	0.947	4	P:nodulation; F:sucrose synthase activity; P:biosynthetic process; P:sucrose metabolic process	EC:2.4.1.13
Glyma13g18730.1	succinyl- ligase	432	20	0	0.897	9	F:succinate-CoA ligase (GDP-forming) activity; F:copper ion binding; P:response to cadmium ion; P:succinyl-CoA metabolic process; P:succinate metabolic process; F:ATP binding; P:tricarboxylic acid cycle; F:succinate-CoA ligase (ADP-forming) activity; C:mitochondrion	EC:6.2.1.4; EC:6.2.1.5
Glyma13g19470.1	histone h2b	152	20	3.52627e-57	1	4	C:nucleosome; F:DNA binding; P:nucleosome assembly; C:nucleus	-
Glyma13g19830.1	protein in2-1 homolog b-like	237	20	7.82154e-159	0.8775	4	P:response to cadmium ion; C:cytoplasm; P:metabolic process; F:glutathione transferase activity	EC:2.5.1.18
Glyma13g19930.1	60s ribosomal protein l4-1	408	20	0	0.934	8	C:nucleolus; F:structural constituent of ribosome; C:plasma membrane; C:cell wall; C:vacuolar membrane; C:cytosolic large ribosomal subunit; C:chloroplast; P:translation	-
Glyma13g23400.1	40s ribosomal protein s11	159	20	2.82351e-101	0.962	5	C:ribosome; F:structural constituent of ribosome; C:chloroplast; P:translation; F:rRNA binding	-
Glyma13g23620.2	peroxidase	308	20	0	0.84	5	P:response to oxidative stress; C:cytoplasmic membrane-bounded vesicle; F:heme binding; F:peroxidase activity; P:oxidation-reduction process	EC:1.11.1.7
Glyma13g24470.1	polyubiquitin	77	20	9.60549e-49	0.9805	3	C:intracellular; P:ubiquitin-dependent protein catabolic process; P:cellular protein modification process	-
Glyma13g26600.1	aspartic proteinase nepenthesin-1	437	20	0	0.8515	5	C:plant-type cell wall; C:apoplast; P:proteolysis; F:aspartic-type endopeptidase activity; C:chloroplast	EC:3.4.23.0
Glyma13g26990.1	annexin-like protein	313	20	0	0.8675	2	F:calcium ion binding; F:calcium-dependent phospholipid binding	-
Glyma13g32790.1	heat shock 70 kda mitochondrial-like	675	20	0	0.9425	13	P:response to virus; C:cell wall; P:oxidation-reduction process; P:protein folding; P:response to salt stress; F:2-alkenal reductase [NAD(P)] activity; P:response to heat; C:vacuolar membrane; F:ATP binding; C:mitochondrial matrix; F:unfolded protein binding; C:chloroplast; P:response to cadmium ion	EC:1.3.1.74
Glyma13g34290.1	gamma-glutamyl hydrolase 1	342	20	0	0.7445	6	P:tetrahydrofolylpolyglutamate metabolic process; C:extracellular space; C:vacuole; P:glutamine metabolic process; F:gamma-glutamyl-peptidase activity; C:cell wall	EC:3.4.19.9
Glyma13g35310.1	thioredoxin m	180	20	1.5819e-128	0.7985	13	P:response to oxidative stress; P:glycerol ether metabolic process; C:cell wall; F:enzyme activator activity; P:cell redox homeostasis; C:chloroplast envelope; F:electron carrier activity; F:enzyme inhibitor activity; P:negative regulation of catalytic activity; C:chloroplast thylakoid membrane; P:positive regulation of catalytic activity; F:protein disulfide oxidoreductase activity; P:regulation…	-
Glyma13g35994.1	flavoprotein wrba-like	223	20	2.72232e-144	0.8355	6	F:NADPH:quinone reductase activity; P:negative regulation of transcription, DNA-dependent; F:2-hydroxy-1,4-benzoquinone reductase activity; C:plasma membrane; F:FMN binding; P:oxidation-reduction process	EC:1.6.5.5; EC:1.6.5.7
Glyma13g35994.1	quinone reductase family protein	203	20	1.59217e-144	0.961	7	F:2-hydroxy-1,4-benzoquinone reductase activity; P:oxidation-reduction process; C:vacuolar membrane; P:response to auxin stimulus; P:negative regulation of transcription, DNA-dependent; F:FMN binding; C:plasma membrane	EC:1.6.5.7
Glyma13g36670.1	phosphoenolpyruvate carboxylase	47	20	9.69467e-23	0.9355	6	P:oxaloacetate metabolic process; P:carbon fixation; F:magnesium ion binding; P:tricarboxylic acid cycle; F:phosphoenolpyruvate carboxylase activity; F:2-alkenal reductase [NAD(P)] activity	EC:4.1.1.31; EC:1.3.1.74
Glyma13g36930.1	fasciclin-like arabinogalactan protein 9	250	20	3.16634e-158	0.7335	3	C:cytoplasmic membrane-bounded vesicle; C:anchored to plasma membrane; C:plant-type cell wall	-
Glyma13g37601.1	40s ribosomal protein s28	65	20	3.20024e-27	0.964	4	F:structural constituent of ribosome; P:rRNA export from nucleus; C:cytosolic small ribosomal subunit; P:translation	-
Glyma13g38170.1	Domain of unknown function	242	20	8.55377e-160	0.79	0	-
Glyma13g39600.1	serine carboxypeptidase-like 51-like	458	20	0	0.7975	7	F:serine-type carboxypeptidase activity; P:cell wall modification; C:cytoplasmic membrane-bounded vesicle; C:cell wall; F:pectinesterase activity; F:aspartyl esterase activity; P:proteolysis	EC:3.4.16.0; EC:3.1.1.11
Glyma13g39730.1	serine carboxypeptidase	294	20	0	0.864	2	F:serine-type carboxypeptidase activity; P:proteolysis	EC:3.4.16.0
Glyma13g41960.1	fructokinase-like protein	170	20	4.04585e-119	0.9175	6	F:ribokinase activity; P:D-ribose metabolic process; P:phosphorylation; F:ATP binding; F:fructokinase activity; C:membrane	EC:2.7.1.15; EC:2.7.1.4
Glyma13g42330.1	lipoxygenase	853	20	0	0.909	5	C:cytoplasm; P:oxylipin biosynthetic process; F:iron ion binding; F:lipoxygenase activity; P:oxidation-reduction process	EC:1.13.11.12
Glyma14g00760.1	acetyl- c-acetyltransferase	404	20	0	0.943	5	P:embryo development ending in seed dormancy; C:peroxisome; C:plasma membrane; F:acetyl-CoA C-acetyltransferase activity; P:metabolic process	EC:2.3.1.9
Glyma14g01850.7	proteasome subunit beta type-7-b	119	20	1.16059e-80	0.9725	5	C:cytoplasm; C:proteasome core complex; P:ubiquitin-dependent protein catabolic process; C:nucleus; F:threonine-type endopeptidase activity	EC:3.4.25.0
Glyma14g04840.1	40s ribosomal protein s20-2	122	20	1.43872e-83	0.9605	7	C:nucleolus; F:structural constituent of ribosome; F:RNA binding; C:cell wall; C:cytosolic small ribosomal subunit; C:membrane; P:translation	-
Glyma14g08200.1	glucan endo- -beta-glucosidase	465	20	0	0.8355	4	C:endomembrane system; P:carbohydrate metabolic process; F:glucan endo-1,3-beta-D-glucosidase activity; F:cation binding	EC:3.2.1.39
Glyma14g09440.1	cysteine proteinase	459	20	0	0.83	4	P:proteolysis; P:oxidation-reduction process; F:2-alkenal reductase [NAD(P)] activity; F:cysteine-type endopeptidase activity	EC:1.3.1.74; EC:3.4.22.0
Glyma14g09670.1	subtilisin-like protease	765	20	0	0.8135	8	F:identical protein binding; C:plant-type cell wall; F:serine-type endopeptidase activity; P:mucilage metabolic process involved seed coat development; P:mucilage extrusion from seed coat; P:proteolysis; P:negative regulation of catalytic activity; C:apoplast	EC:3.4.21.0
Glyma14g10456.2	endo- -beta-xylanase a-like	981	20	0	0.838	4	P:xylan catabolic process; C:cell wall; F:endo-1,4-beta-xylanase activity; F:cation binding	EC:3.2.1.8
Glyma14g35410.1	14-3-3-like protein	261	20	0	0.9665	1	F:protein domain specific binding	-
Glyma14g35530.1	blue copper protein	205	20	1.65656e-55	0.7935	2	F:copper ion binding; F:electron carrier activity	-
Glyma14g36850.1	fructose bisphosphate aldolase	358	20	0	0.933	16	C:cytosol; F:copper ion binding; C:cell wall; C:nucleolus; P:pentose-phosphate shunt; P:response to salt stress; C:vacuolar membrane; F:protein binding; P:glycolysis; C:mitochondrial envelope; F:fructose-bisphosphate aldolase activity; C:chloroplast; P:response to cadmium ion; P:response to karrikin; C:plasma membrane; C:apoplast	EC:4.1.2.13
Glyma14g39140.1	udp-glucose pyrophosphorylase	473	20	0	0.9505	3	P:metabolic process; F:UTP:glucose-1-phosphate uridylyltransferase activity; C:cytoplasm	EC:2.7.7.9
Glyma14g39160.2	isocitrate dehydrogenase	441	20	0	0.9645	7	F:NAD binding; F:isocitrate dehydrogenase (NADP+) activity; F:magnesium ion binding; P:tricarboxylic acid cycle; C:chloroplast; P:isocitrate metabolic process; P:glyoxylate cycle	EC:1.1.1.42
Glyma14g39170.1	glutamate decarboxylase	502	20	0	0.927	6	P:glutamate metabolic process; F:pyridoxal phosphate binding; P:response to cadmium ion; F:glutamate decarboxylase activity; C:plastid; F:calmodulin binding	EC:4.1.1.15
Glyma14g39180.1	lectin protein kinase family protein	771	20	0	0.838	5	; C:plasma membrane; P:protein phosphorylation; F:ATP binding; F:protein serine/threonine kinase activity	EC:2.7.11.0
Glyma14g40320.2	heat shock protein 90	809	20	0	0.9485	6	P:protein folding; C:endoplasmic reticulum lumen; C:cytoplasmic membrane-bounded vesicle; P:response to stress; F:ATP binding; F:unfolded protein binding	-
Glyma15g01750.1	97 kda heat shock	831	20	0	0.912	10	P:protein folding; P:response to cadmium ion; C:plasma membrane; C:cell wall; F:ATP binding; C:nucleus; C:cytosol; P:response to heat; P:oxidation-reduction process; F:2-alkenal reductase [NAD(P)] activity	EC:1.3.1.74
Glyma15g01860.1	ribosomal protein l37	95	20	1.76413e-60	0.955	6	F:metal ion binding; F:structural constituent of ribosome; P:ribosome biogenesis; C:cytosolic large ribosomal subunit; P:translation; F:rRNA binding	-
Glyma15g02230.1	nadp-malic enzyme	663	20	0	0.831	6	F:NAD binding; F:metal ion binding; C:cytoplasm; P:malate metabolic process; F:malate dehydrogenase (oxaloacetate-decarboxylating) (NADP+) activity; P:oxidation-reduction process	EC:1.1.1.40
Glyma15g03040.1	lipoxygenase l-5	741	20	0	0.915	5	C:cytoplasm; P:oxylipin biosynthetic process; F:iron ion binding; F:lipoxygenase activity; P:oxidation-reduction process	EC:1.13.11.12
Glyma15g04290.1	triosephosphate isomerase	253	20	8.55316e-165	0.917	7	P:fatty acid biosynthetic process; ; P:pentose-phosphate shunt; F:triose-phosphate isomerase activity; P:glycolysis; P:gluconeogenesis; C:cytoplasm	EC:5.3.1.1
Glyma15g04540.1	histone h2a	151	20	4.21927e-56	0.9825	4	C:nucleosome; F:DNA binding; P:nucleosome assembly; C:nucleus	-
Glyma15g04670.1	60s ribosomal protein l23a-like	154	20	1.00674e-77	0.922	5	C:ribosome; F:structural constituent of ribosome; P:translation; F:rRNA binding; F:nucleotide binding	-
Glyma15g04805.1	histone h4	102	20	9.51543e-50	1	16	C:cytosol; P:CenH3-containing nucleosome assembly at centromere; C:nucleosome; P:negative regulation of megakaryocyte differentiation; P:response to water deprivation; C:mitochondrion; C:nucleolus; P:telomere maintenance; P:phosphatidylinositol-mediated signaling; F:DNA binding; C:vacuolar membrane; C:thylakoid; F:protein binding; C:nucleoplasm; C:chloroplast; C:plasma membrane	-
Glyma15g05570.1	actin 2	336	20	0	0.983	3	C:cytoskeleton; C:cytoplasm; F:ATP binding	-
Glyma15g05820.1	bacterial-induced peroxidase	332	20	0	0.8885	5	P:hydrogen peroxide catabolic process; F:heme binding; F:peroxidase activity; C:extracellular region; P:oxidation-reduction process	EC:1.11.1.7
Glyma15g06530.1	heat shock 70 kda mitochondrial-like	580	20	0	0.948	7	P:protein folding; P:response to stress; F:ATP binding; F:unfolded protein binding; C:mitochondrion; P:oxidation-reduction process; F:2-alkenal reductase [NAD(P)] activity	EC:1.3.1.74
Glyma15g09530.1	gdsl esterase lipase at1g29670-like	382	20	0	0.7165	2	P:lipid metabolic process; F:hydrolase activity, acting on ester bonds	-
Glyma15g10220.1	60s ribosomal protein l18a	178	20	6.39966e-129	0.966	3	C:ribosome; F:structural constituent of ribosome; P:translation	-
Glyma15g11530.1	lactoylglutathione lyase-like protein	291	20	0	0.9265	8	F:metal ion binding; C:chloroplast envelope; P:carbohydrate metabolic process; C:vacuole; P:response to cadmium ion; C:peroxisome; C:plasma membrane; F:lactoylglutathione lyase activity	EC:4.4.1.5
Glyma15g12211.1	cysteine proteinase inhibitor 1-like	118	20	1.27146e-80	0.7525	3	P:negative regulation of peptidase activity; F:cysteine-type endopeptidase inhibitor activity; C:cell wall	-
Glyma15g13510.1	peroxidase	341	20	0	0.8785	4	F:heme binding; F:peroxidase activity; P:oxidation-reduction process; P:response to oxidative stress	EC:1.11.1.7
Glyma15g13680.1	ferredoxin--nadp root chloroplastic-like	317	20	0	0.966	6	F:flavin adenine dinucleotide binding; F:NADP binding; C:thylakoid membrane; F:ferredoxin-NADP+ reductase activity; C:plastid; P:electron transport chain	EC:1.18.1.2
Glyma15g15020.1	Citrate synthase	608	20	0	0.969	10	P:acetyl-CoA biosynthetic process; P:cellular carbohydrate metabolic process; ; F:binding; C:citrate lyase complex; C:plasma membrane; F:ATP citrate synthase activity; F:succinate-CoA ligase (ADP-forming) activity; F:lyase activity; C:cytosol	EC:2.3.3.8; EC:6.2.1.5
Glyma15g18360.1	probable xyloglucan endotransglucosylase hydrolase protein 23	316	20	0	0.852	5	F:hydrolase activity, hydrolyzing O-glycosyl compounds; P:cellular glucan metabolic process; C:apoplast; C:cell wall; F:xyloglucan:xyloglucosyl transferase activity	EC:3.2.1.0; EC:2.4.1.207
Glyma15g18430.2	beta-galactosidase	721	20	0	0.894	4	F:beta-galactosidase activity; P:carbohydrate metabolic process; F:cation binding;	EC:3.2.1.23
Glyma15g19580.1	cysteine protease	355	20	0	0.843	7	C:vacuole; C:endomembrane system; F:protein binding; P:aging; F:cysteine-type endopeptidase activity; P:proteolysis; P:response to ethylene stimulus	EC:3.4.22.0
Glyma15g19970.1	chaperonin 20	253	20	5.14737e-166	0.902	11	F:copper ion binding; F:calmodulin binding; C:mitochondrion; P:protein folding; P:response to cold; C:chloroplast envelope; F:ATP binding; C:chloroplast thylakoid membrane; C:chloroplast stroma; P:response to cadmium ion; C:apoplast	-
Glyma15g23220.1	60s ribosomal protein l32	133	20	1.27913e-84	0.9425	5	C:nucleolus; F:structural constituent of ribosome; P:ribosome biogenesis; C:cytosolic large ribosomal subunit; P:translation	-
Glyma15g26790.1	polygalacturonase-inhibiting protein	339	20	0	0.7425	6	C:plant-type cell wall; F:polygalacturonase inhibitor activity; P:defense response; F:oxidoreductase activity; P:signal transduction; P:metabolic process	-
Glyma15g31290.1	acid phosphatase	260	20	0	0.7695	2	C:mitochondrion; F:acid phosphatase activity	EC:3.1.3.2
Glyma15g38010.1	annexin-like protein	314	20	0	0.883	2	F:calcium ion binding; F:calcium-dependent phospholipid binding	-
Glyma15g38040.1	annexin-like protein	313	20	0	0.8715	2	F:calcium ion binding; F:calcium-dependent phospholipid binding	-
Glyma15g40110.1	isco large subunit-binding protein subunit beta	617	20	0	0.912	15	P:protein refolding; P:cell death; C:mitochondrion; C:nucleolus; P:chaperone mediated protein folding requiring cofactor; P:response to cold; C:chloroplast envelope; P:systemic acquired resistance; F:ATP binding; C:chloroplast stroma; F:unfolded protein binding; C:cytosolic ribosome; C:plasma membrane; C:stromule; C:apoplast	-
Glyma15g41330.1	proteasome subunit alpha type-2-b	118	20	3.21286e-81	0.9575	8	P:defense response to bacterium; C:cytosolic ribosome; C:proteasome core complex, alpha-subunit complex; P:ubiquitin-dependent protein catabolic process; P:response to zinc ion; F:translation initiation factor activity; C:nucleus; F:threonine-type endopeptidase activity	EC:3.4.25.0
Glyma15g42590.2	vicianin hydrolase-like	215	20	9.65461e-157	0.815	3	F:vicianin beta-glucosidase activity; P:carbohydrate catabolic process; F:cation binding	EC:3.2.1.119
Glyma16g00410.1	heat shock protein 70	718	20	0	0.906	14	P:oxidation-reduction process; C:mitochondrion; P:protein folding; P:response to cold; F:2-alkenal reductase [NAD(P)] activity; C:chloroplast envelope; P:response to heat; C:thylakoid; F:ATP binding; C:chloroplast stroma; F:unfolded protein binding; P:protein targeting to chloroplast; P:response to cadmium ion; C:nucleus	EC:1.3.1.74
Glyma16g01090.1	subtilisin-like protease-like	810	20	0	0.7725	8	F:identical protein binding; C:plant-type cell wall; F:serine-type endopeptidase activity; C:cytoplasmic membrane-bounded vesicle; C:vacuolar membrane; P:proteolysis; P:negative regulation of catalytic activity; C:apoplast	EC:3.4.21.0
Glyma16g01460.1	40s ribosomal protein sa	168	20	5.55128e-120	0.856	3	F:structural constituent of ribosome; C:small ribosomal subunit; P:translation	-
Glyma16g03170.1	60s ribosomal protein l5-like	298	20	0	0.9515	4	C:ribosome; F:5S rRNA binding; F:structural constituent of ribosome; P:translation	-
Glyma16g03680.1	polygalacturonase-like protein	472	20	0	0.875	4	P:carbohydrate metabolic process; C:integral to membrane; F:polygalacturonase activity; P:cellular cell wall organization	EC:3.2.1.15
Glyma16g04240.1	methionine synthase	763	20	0	0.9475	15	C:cytosol; F:copper ion binding; P:methionine biosynthetic process; F:methionine synthase activity; F:zinc ion binding; C:peroxisome; P:response to salt stress; F:5-methyltetrahydropteroyltriglutamate-homocysteine S-methyltransferase activity; P:methylation; C:vacuolar membrane; C:chloroplast stroma; P:response to zinc ion; P:response to cadmium ion; C:plasma membrane; C:apoplast	EC:2.1.1.13; EC:2.1.1.14
Glyma16g04240.1	at5g17920 mpi7_60	765	20	0	0.9405	19	C:cytosol; F:copper ion binding; P:methionine biosynthetic process; F:methionine synthase activity; F:zinc ion binding; C:peroxisome; P:response to salt stress; F:oxidoreductase activity, acting on the CH-CH group of donors, NAD or NADP as acceptor; C:chloroplast envelope; P:pollen exine formation; F:5-methyltetrahydropteroyltriglutamate-homocysteine S-methyltransferase activity; P:methylation; C…	EC:2.1.1.13; EC:1.3.1.0; EC:2.1.1.14
Glyma16g04770.1	apyrase-like protein	463	20	0	0.8255	1	F:hydrolase activity	-
Glyma16g05240.1	lysosomal alpha-mannosidase-like	1018	20	0	0.87	5	F:alpha-mannosidase activity; C:cytoplasmic membrane-bounded vesicle; F:carbohydrate binding; P:mannose metabolic process; F:zinc ion binding	EC:3.2.1.24
Glyma16g08040.1	quinone oxidoreductase-like protein chloroplastic-like	319	20	0	0.8455	11	F:NADPH:quinone reductase activity; F:2-alkenal reductase (NADP+) activity; F:enone reductase activity; C:chloroplast envelope; P:response to cold; C:stromule; C:chloroplast stroma; C:thylakoid; F:zinc ion binding; C:apoplast; P:oxidation-reduction process	EC:1.6.5.5
Glyma16g09320.1	serine carboxypeptidase-like protein	497	20	0	0.8355	3	C:vacuole; F:serine-type carboxypeptidase activity; P:proteolysis	EC:3.4.16.0
Glyma16g13580.1	60s ribosomal protein l13a	206	20	1.049e-148	0.959	7	C:nucleolus; F:structural constituent of ribosome; F:protein binding; C:cytosolic large ribosomal subunit; C:chloroplast; C:membrane; P:translation	-
Glyma16g16290.1	cysteine proteinase rd21a-like	368	20	0	0.8505	4	P:proteolysis; P:oxidation-reduction process; F:2-alkenal reductase [NAD(P)] activity; F:cysteine-type endopeptidase activity	EC:1.3.1.74; EC:3.4.22.0
Glyma16g17190.1	protein notum homolog	399	20	0	0.833	2	C:endomembrane system; F:carboxylesterase activity	EC:3.1.1.1
Glyma16g17190.1	pectinacetylesterase family protein	394	20	0	0.8405	5	P:cytoskeleton organization; C:membrane; C:plant-type cell wall; F:actin binding; F:carboxylesterase activity	EC:3.1.1.1
Glyma16g18480.2	defensin	79	20	2.45148e-27	0.8135	5	P:defense response to fungus; C:extracellular region; C:cytoplasmic membrane-bounded vesicle; P:killing of cells of other organism; F:peptidase activity	-
Glyma16g23580.1	multicatalytic endopeptidase	235	20	3.17012e-171	0.9735	23	C:vacuolar membrane; P:flower development; F:protein binding; C:cytosolic ribosome; P:defense response to bacterium, incompatible interaction; P:defense response by callose deposition in cell wall; F:threonine-type endopeptidase activity; P:response to jasmonic acid stimulus; C:phragmoplast; P:defense response to fungus; P:ubiquitin-dependent protein catabolic process; P:indole phytoalexin biosyn…	EC:3.4.25.0; EC:6.3.2.2
Glyma16g23580.1	proteasome subunit alpha type-7	249	20	1.01678e-158	0.9745	5	C:cytoplasm; C:proteasome core complex, alpha-subunit complex; P:ubiquitin-dependent protein catabolic process; C:nucleus; F:threonine-type endopeptidase activity	EC:3.4.25.0
Glyma16g24120.1	60s ribosomal protein l2	260	20	4.5321e-173	0.966	5	C:vacuole; F:structural constituent of ribosome; C:plasma membrane; C:cytosolic large ribosomal subunit; P:translation	-
Glyma16g26070.2	serine carboxypeptidase-like protein	282	20	0	0.84	4	C:endomembrane system; C:cytoplasmic membrane-bounded vesicle; F:serine-type carboxypeptidase activity; P:proteolysis	EC:3.4.16.0
Glyma16g27210.1	glutathione reductase	499	20	0	0.926	15	P:response to oxidative stress; P:gamete generation; C:cytosol; P:oxidation-reduction process; C:peroxisome; P:response to ionizing radiation; P:meiotic DNA double-strand break processing; P:cell redox homeostasis; P:glutathione metabolic process; F:glutathione-disulfide reductase activity; F:flavin adenine dinucleotide binding; F:phosphogluconate dehydrogenase (decarboxylating) activity; F:NADP …	EC:1.8.1.7; EC:1.1.1.44; EC:1.1.1.30
Glyma16g29750.1	heat shock protein 81-1	705	20	0	0.9675	9	P:protein folding; C:plasma membrane; C:cell wall; P:response to arsenic-containing substance; F:ATP binding; F:unfolded protein binding; C:cytosol; P:response to heat; P:defense response to bacterium, incompatible interaction	-
Glyma16g32960.1	enolase	445	20	0	0.961	6	C:cell surface; C:phosphopyruvate hydratase complex; F:phosphopyruvate hydratase activity; F:hydrolase activity; F:magnesium ion binding; P:glycolysis	EC:4.2.1.11
Glyma16g33230.1	40s ribosomal protein s3	250	20	0	0.9365	8	C:nucleolus; F:structural constituent of ribosome; F:RNA binding; C:vacuolar membrane; C:cytosolic small ribosomal subunit; C:chloroplast; P:translation; P:response to salt stress	-
Glyma16g33400.1	trypsin inhibitor	102	20	2.31605e-36	0.9035	4	P:negative regulation of peptidase activity; C:extracellular region; F:serine-type endopeptidase inhibitor activity; F:peptidase activity	-
Glyma16g33710.1	kunitz trypsin inhibitor	214	20	9.55897e-155	0.628	3	F:endopeptidase inhibitor activity; P:negative regulation of endopeptidase activity; F:peptidase activity	-
Glyma16g33800.1	kunitz-type trypsin inhibitor alpha chain	204	20	6.63163e-145	0.743	2	F:endopeptidase inhibitor activity; P:negative regulation of endopeptidase activity	-
Glyma16g34570.1	probable nad h-dependent oxidoreductase 1-like	322	20	0	0.8165	3	F:oxidoreductase activity; P:oxidation-reduction process; F:transferase activity, transferring acyl groups other than amino-acyl groups	EC:2.3.1.0
Glyma17g00470.6	elongation factor 1-gamma-like	423	20	0	0.88	4	F:translation elongation factor activity; C:eukaryotic translation elongation factor 1 complex; P:translational elongation; F:transferase activity	-
Glyma17g02260.1	primary amine oxidase	673	20	0	0.8035	9	F:tryptamine:oxygen oxidoreductase (deaminating) activity; F:copper ion binding; F:aliphatic-amine oxidase activity; F:phenethylamine:oxygen oxidoreductase (deaminating) activity; P:oxidation-reduction process; F:quinone binding; F:aminoacetone:oxygen oxidoreductase(deaminating) activity; F:primary amine oxidase activity; P:amine metabolic process	EC:1.4.3.21
Glyma17g03340.1	pathogenesis related protein pr10	157	20	1.08915e-108	0.743	2	P:response to biotic stimulus; P:defense response	-
Glyma17g03350.1	pathogenesis-related protein class 10	158	20	8.05485e-90	0.8925	2	P:response to biotic stimulus; P:defense response	-
Glyma17g03365.1	pathogenesis-related protein class 10	158	20	2.13982e-108	0.9005	2	P:response to biotic stimulus; P:defense response	-
Glyma17g04040.1	pectinesterase inhibitor	182	20	9.19094e-130	0.703	3	F:pectinesterase activity; P:negative regulation of catalytic activity; F:enzyme inhibitor activity	EC:3.1.1.11
Glyma17g04330.1	s-adenosylmethionine synthetase	393	20	0	0.9725	5	C:cytoplasm; F:ATP binding; P:one-carbon metabolic process; F:methionine adenosyltransferase activity; F:magnesium ion binding	EC:2.5.1.6
Glyma17g04690.1	ubiquitin	381	20	0	0.9985	5	C:cytoplasm; P:protein ubiquitination involved in ubiquitin-dependent protein catabolic process; P:response to salicylic acid stimulus; P:aging; C:nucleus	-
Glyma17g05670.1	thiol protease aleurain	377	20	0	0.9145	7	C:vacuole; C:endomembrane system; F:protein binding; P:aging; F:cysteine-type endopeptidase activity; P:proteolysis; P:response to ethylene stimulus	EC:3.4.22.0
Glyma17g06080.1	peroxidase n-like	202	20	6.96628e-132	0.8315	7	C:cytoplasm; P:hydrogen peroxide catabolic process; F:heme binding; F:peroxidase activity; C:extracellular region; C:nucleus; P:oxidation-reduction process	EC:1.11.1.7
Glyma17g06090.1	peroxidase n-like	332	20	0	0.8225	7	C:cytoplasm; P:hydrogen peroxide catabolic process; F:heme binding; F:peroxidase activity; C:extracellular region; C:nucleus; P:oxidation-reduction process	EC:1.11.1.7
Glyma17g06280.1	beta-galactosidase	730	20	0	0.8725	5	P:carbohydrate metabolic process; C:apoplast; F:beta-galactosidase activity; ; F:cation binding	EC:3.2.1.23
Glyma17g07260.1	xyloglucan endotransglucosylase hydrolase	285	20	0	0.912	5	F:hydrolase activity, hydrolyzing O-glycosyl compounds; P:cellular glucan metabolic process; C:apoplast; C:cell wall; F:xyloglucan:xyloglucosyl transferase activity	EC:3.2.1.0; EC:2.4.1.207
Glyma17g07280.1	probable xyloglucan endotransglucosylase hydrolase protein 23-like	293	20	0	0.912	5	F:hydrolase activity, hydrolyzing O-glycosyl compounds; P:cellular glucan metabolic process; C:apoplast; C:cell wall; F:xyloglucan:xyloglucosyl transferase activity	EC:3.2.1.0; EC:2.4.1.207
Glyma17g08150.1	leucine aminopeptidase	554	20	0	0.884	7	C:vacuole; F:manganese ion binding; F:metalloexopeptidase activity; P:response to stress; F:aminopeptidase activity; C:chloroplast; P:proteolysis	EC:3.4.11.0
Glyma17g08310.1	nadp-dependent glyceraldehyde-3-phosphate dehydrogenase	496	20	0	0.971	4	C:cytosol; P:response to stress; F:glyceraldehyde-3-phosphate dehydrogenase (NADP+) (non-phosphorylating) activity; P:oxidation-reduction process	EC:1.2.1.9
Glyma17g09280.2	60s ribosomal protein	146	20	2.64536e-87	0.9555	3	C:ribosome; F:structural constituent of ribosome; P:translation	-
Glyma17g11430.1	40s ribosomal protein s11	141	20	2.98484e-88	0.969	5	C:ribosome; F:structural constituent of ribosome; C:chloroplast; P:translation; F:rRNA binding	-
Glyma17g11790.1	purple acid phosphatase-like protein	512	20	0	0.912	6	P:phosphate ion homeostasis; C:plant-type cell wall; F:metal ion binding; C:vacuole; F:acid phosphatase activity; F:protein serine/threonine phosphatase activity	EC:3.1.3.2
Glyma17g14730.1	monocopper oxidase-like protein sku5	256	20	0	0.8785	9	C:plant-type cell wall; C:anchored to plasma membrane; F:copper ion binding; C:cytoplasmic membrane-bounded vesicle; P:cell tip growth; F:L-ascorbate oxidase activity; C:vacuolar membrane; C:apoplast; P:oxidation-reduction process	EC:1.10.3.3
Glyma17g15710.1	expansin-like b1-like	140	20	3.58278e-100	0.7865	3	P:plant-type cell wall loosening; P:unidimensional cell growth; C:extracellular region	-
Glyma17g15970.1	60s ribosomal protein l37a	92	20	6.9987e-59	0.98	5	C:ribosome; F:metal ion binding; F:structural constituent of ribosome; P:translation; C:mitochondrion	-
Glyma17g17730.1	peroxidase	325	20	0	0.8905	4	F:heme binding; F:peroxidase activity; P:oxidation-reduction process; P:response to oxidative stress	EC:1.11.1.7
Glyma17g17850.1	subtilisin-like protease	765	20	0	0.8425	9	F:identical protein binding; C:plant-type cell wall; F:serine-type endopeptidase activity; P:mucilage metabolic process involved seed coat development; C:cytoplasmic membrane-bounded vesicle; P:mucilage extrusion from seed coat; P:proteolysis; P:negative regulation of catalytic activity; C:apoplast	EC:3.4.21.0
Glyma17g18440.1	cysteine protease	325	20	0	0.816	4	P:proteolysis; P:oxidation-reduction process; F:2-alkenal reductase [NAD(P)] activity; F:cysteine-type endopeptidase activity	EC:1.3.1.74; EC:3.4.22.0
Glyma17g24410.1	lysosomal beta glucosidase-like	627	20	0	0.9025	2	P:carbohydrate metabolic process; F:beta-glucosidase activity	EC:3.2.1.21
Glyma17g33050.1	aspartate aminotransferase	465	20	0	0.914	15	F:L-aspartate:2-oxoglutarate aminotransferase activity; P:2-oxoglutarate metabolic process; P:response to cold; P:biosynthetic process; C:chloroplast envelope; F:aspartate-prephenate aminotransferase activity; F:glutamate-prephenate aminotransferase activity; P:glutamate metabolic process; C:chloroplast stroma; C:mitochondrial matrix; P:response to cadmium ion; F:pyridoxal phosphate binding; P:as…	EC:2.6.1.1; EC:2.6.1.78; EC:2.6.1.79
Glyma17g34040.1	early nodulin-like protein	187	20	3.85513e-117	0.755	3	F:copper ion binding; C:anchored to plasma membrane; F:electron carrier activity	-
Glyma17g35720.1	cysteine proteinase	465	20	0	0.8825	7	C:vacuole; F:protein binding; F:cysteine-type endopeptidase activity; P:proteolysis; P:response to salt stress; P:oxidation-reduction process; F:2-alkenal reductase [NAD(P)] activity	EC:3.4.22.0; EC:1.3.1.74
Glyma17g37240.1	peroxidase 9	333	20	0	0.8245	6	C:endomembrane system; P:response to oxidative stress; C:cytoplasmic membrane-bounded vesicle; F:heme binding; F:peroxidase activity; P:oxidation-reduction process	EC:1.11.1.7
Glyma18g01330.1	glyceraldehyde-3-phosphate dehydrogenase c subunit	338	20	0	0.9745	22	F:NAD binding; C:cytosol; F:copper ion binding; C:cell wall; P:seed development; P:oxidation-reduction process; P:response to sucrose stimulus; F:zinc ion binding; C:nucleolus; P:response to salt stress; P:defense response to bacterium; P:response to heat; C:vacuolar membrane; F:glyceraldehyde-3-phosphate dehydrogenase (NAD+) (phosphorylating) activity; P:glycolysis; P:gluconeogenesis; C:mitochon…	EC:1.2.1.12
Glyma18g02210.1	myo-inositol-1-phosphate synthase	510	20	0	0.9725	5	C:cytoplasm; F:binding; P:phospholipid biosynthetic process; F:inositol-3-phosphate synthase activity; P:inositol biosynthetic process	EC:5.5.1.4
Glyma18g03970.1	Protein of an unnamed family	221	20	3.29418e-155	0.8825	3	C:chloroplast thylakoid membrane; C:chloroplast thylakoid lumen; F:protein binding	-
Glyma18g04660.1	glutamine synthetase	356	20	0	0.9725	5	C:cytoplasm; F:glutamate-ammonia ligase activity; P:nitrogen fixation; F:ATP binding; P:glutamine biosynthetic process	EC:6.3.1.2
Glyma18g19225.1	proteasome subunit beta type-1	223	20	9.0227e-166	0.945	7	C:proteasome core complex; P:defense response to fungus, incompatible interaction; C:plasma membrane; P:ubiquitin-dependent protein catabolic process; C:chloroplast; C:nucleus; F:threonine-type endopeptidase activity	EC:3.4.25.0
Glyma18g20610.1	soul-like protein	209	20	2.24977e-154	0.6365	0	-
Glyma18g32250.1	photosystem i subunit vii	81	20	1.81108e-53	0.993	10	C:chloroplast stromal thylakoid; F:metal ion binding; F:oxidoreductase activity; F:electron carrier activity; P:photosynthetic electron transport in photosystem I; P:transport; F:4 iron, 4 sulfur cluster binding; C:photosystem I; C:chloroplast thylakoid membrane; C:mitochondrion	-
Glyma18g35450.1	ubiquitin-like protein smt3	104	20	2.90913e-70	0.9305	8	F:protein tag; P:protein sumoylation; P:heat acclimation; P:negative regulation of sequence-specific DNA binding transcription factor activity; F:protein binding; F:pyrophosphatase activity; C:cytoplasm; C:nucleus	-
Glyma18g39690.1	metallothionein-like protein type 2	114	20	6.30205e-49	0.7795	2	C:ribosome; F:metal ion binding	-
Glyma18g41320.1	protease inhibitor seed storage ltp family protein	120	20	9.92881e-80	0.8625	4	C:endomembrane system; P:lipid transport; F:lipid binding; F:peptidase activity	-
Glyma18g41590.1	bifunctional inhibitor lipid-transfer protein seed storage 2s albumin-like protein	101	20	9.68103e-46	0.728	1	P:lipid transport	-
Glyma18g41623.1	bifunctional inhibitor lipid-transfer protein seed storage 2s albumin-like protein	101	20	2.77669e-45	0.733	1	P:lipid transport	-
Glyma18g43650.2	ferritin	254	20	5.90611e-169	0.8795	6	P:cellular iron ion homeostasis; F:ferric iron binding; F:ferroxidase activity; C:chloroplast; P:iron ion transport; P:oxidation-reduction process	EC:1.16.3.1
Glyma18g44310.1	cationic peroxidase 1-like	317	20	0	0.815	6	P:hydrogen peroxide catabolic process; C:cytoplasmic membrane-bounded vesicle; F:heme binding; F:peroxidase activity; C:extracellular region; P:oxidation-reduction process	EC:1.11.1.7
Glyma18g44810.1	mannan endo- -beta-mannosidase 6-like	462	20	0	0.876	4	C:endomembrane system; P:carbohydrate metabolic process; F:hydrolase activity, hydrolyzing O-glycosyl compounds; F:cation binding	EC:3.2.1.0
Glyma18g45121.1	Phosphoglyceromutase	559	20	0	0.941	5	F:manganese ion binding; C:cytoplasmic membrane-bounded vesicle; P:response to stress; F:phosphoglycerate mutase activity; P:glycolysis	EC:5.4.2.1
Glyma18g45420.1	fasciclin-like arabinogalactan protein	410	20	0	0.859	4	C:cytoplasmic membrane-bounded vesicle; C:anchored to plasma membrane; C:plant-type cell wall; C:apoplast	-
Glyma18g47130.1	polygalacturonase-like protein	474	20	0	0.884	4	P:carbohydrate metabolic process; C:integral to membrane; F:polygalacturonase activity; P:cellular cell wall organization	EC:3.2.1.15
Glyma18g47760.1	regulator of ribonuclease-like protein 2	166	20	1.70058e-116	0.9445	7	C:cytoplasm; P:negative regulation of endoribonuclease activity; F:endoribonuclease inhibitor activity; P:methylation; P:regulation of RNA metabolic process; F:enzyme binding; F:methyltransferase activity	EC:2.1.1.0
Glyma18g48160.2	cytochrome c	111	20	5.07461e-65	0.943	6	C:respiratory chain; F:electron carrier activity; C:mitochondrial matrix; F:heme binding; P:transport; P:electron transport chain	-
Glyma18g51260.1	6-phosphogluconate dehydrogenase	511	20	0	0.964	5	F:NADP binding; C:peroxisome; P:pentose-phosphate shunt; F:phosphogluconate dehydrogenase (decarboxylating) activity; P:response to salt stress	EC:1.1.1.44
Glyma18g51660.1	60s ribosomal protein l30	112	20	2.11264e-75	0.9825	3	C:ribosome; F:structural constituent of ribosome; P:translation	-
Glyma18g52310.1	60s ribosomal protein L23	155	20	1.15263e-74	0.9415	5	C:ribosome; F:structural constituent of ribosome; P:translation; F:rRNA binding; F:nucleotide binding	-
Glyma18g52610.1	heat shock protein 70	648	20	0	0.9735	4	F:ATP binding; P:response to stress; P:oxidation-reduction process; F:2-alkenal reductase [NAD(P)] activity	EC:1.3.1.74
Glyma18g52780.1	actin 11	336	20	0	0.984	6	F:structural constituent of cytoskeleton; C:cytoskeleton; C:plasma membrane; F:ATP binding; P:actin cytoskeleton organization; C:mitochondrion	-
Glyma18g53150.1	lipid transfer protein	85	20	2.61264e-42	0.8025	3	C:endomembrane system; F:lipid binding; P:lipid transport	-
Glyma18g53610.1	14-3-3 protein	257	20	3.25118e-172	0.968	1	F:protein domain specific binding	-
Glyma18g53700.1	transaldolase	439	20	0	0.898	5	F:sedoheptulose-7-phosphate:D-glyceraldehyde-3-phosphate glyceronetransferase activity; P:response to cadmium ion; P:pentose-phosphate shunt; C:chloroplast stroma; C:mitochondrion	EC:2.2.1.2
Glyma19g03490.1	alpha- glucan phosphorylase l chloroplastic amyloplastic-like	955	20	0	0.8835	8	F:identical protein binding; P:response to water deprivation; F:phosphorylase activity; P:carbohydrate metabolic process; F:pyridoxal phosphate binding; C:amyloplast; C:chloroplast stroma; P:response to temperature stimulus	EC:2.4.1.1
Glyma19g05120.2	6-phosphogluconate decarboxylating-like isoform 1	178	20	4.17067e-127	0.972	3	F:NADP binding; P:pentose-phosphate shunt; F:phosphogluconate dehydrogenase (decarboxylating) activity	EC:1.1.1.44
Glyma19g10580.1	atp binding	716	20	0	0.7765	11	P:protein phosphorylation; P:oxidation-reduction process; F:protein serine/threonine kinase activity; C:integral to membrane; F:2-alkenal reductase [NAD(P)] activity; P:transmembrane receptor protein tyrosine kinase signaling pathway; C:plant-type cell wall; C:cytoplasmic membrane-bounded vesicle; F:ATP binding; C:chloroplast stroma; C:plasma membrane	EC:2.7.11.0; EC:1.3.1.74
Glyma19g25570.1	blue copper protein	174	20	1.88078e-92	0.7645	3	C:anchored to membrane; F:copper ion binding; F:electron carrier activity	-
Glyma19g28500.1	stress responsive protein	311	20	8.01331e-144	0.868	3	F:molecular_function; P:biological_process; C:cellular_component
Glyma19g30140.1	calmodulin	138	20	3.92072e-94	1	11	P:oxidation-reduction process; F:calcium ion binding; P:regulation of photomorphogenesis; F:2-alkenal reductase [NAD(P)] activity; P:detection of calcium ion; C:vacuolar membrane; F:protein binding; P:pollen germination; P:protein catabolic process; P:calcium-mediated signaling; C:plasma membrane	EC:1.3.1.74
Glyma19g30450.1	alpha-l-arabinofuranosidase	678	20	0	0.8645	8	C:plant-type cell wall; C:vacuole; C:endomembrane system; F:xylan 1,4-beta-xylosidase activity; F:alpha-N-arabinofuranosidase activity; P:L-arabinose metabolic process; C:apoplast; P:xylan catabolic process	EC:3.2.1.37; EC:3.2.1.55
Glyma19g30770.1	tubulin beta-4 chain	381	20	0	0.999	8	C:microtubule; P:protein polymerization; P:GTP catabolic process; P:microtubule-based movement; F:GTPase activity; F:structural molecule activity; C:cytoplasm; F:GTP binding	-
Glyma19g31580.1	beta- -glucanase	348	20	0	0.839	6	P:carbohydrate metabolic process; P:defense response; C:vacuole; F:glucan endo-1,3-beta-D-glucosidase activity; P:response to biotic stimulus; F:cation binding	EC:3.2.1.39
Glyma19g35110.1	60s ribosomal protein l23	157	20	1.38516e-108	0.9895	6	C:nucleolus; F:structural constituent of ribosome; P:embryo development ending in seed dormancy; C:cytosolic large ribosomal subunit; P:translation; C:mitochondrion	-
Glyma19g36180.1	60s ribosomal protein l1	132	20	1.53913e-88	0.9385	8	C:nucleolus; C:vacuole; F:structural constituent of ribosome; C:plasma membrane; C:cell wall; C:cytosolic large ribosomal subunit; C:chloroplast; P:translation	-
Glyma19g36470.1	fasciclin-like arabinogalactan protein 11	241	20	2.65569e-117	0.8625	3	C:anchored to membrane; P:secondary cell wall biogenesis; C:plasma membrane	-
Glyma19g37520.1	enolase	444	20	0	0.945	7	C:cell surface; ; C:phosphopyruvate hydratase complex; F:phosphopyruvate hydratase activity; F:hydrolase activity; F:magnesium ion binding; P:glycolysis	EC:4.2.1.11
Glyma19g41050.1	peptidyl-prolyl cis-trans isomerase	231	20	1.95759e-150	0.882	19	P:response to light intensity; P:response to oxidative stress; C:thylakoid lumen; P:response to mannitol stimulus; P:protein peptidyl-prolyl isomerization; P:protein folding; P:response to salt stress; P:defense response to bacterium; C:chloroplast envelope; F:peptidyl-prolyl cis-trans isomerase activity; P:response to abscisic acid stimulus; F:protein binding; C:chloroplast thylakoid membrane; C…	EC:5.2.1.8
Glyma19g42890.1	superoxide dismutase 2	152	20	7.24501e-103	0.9615	5	F:metal ion binding; C:cytoplasm; P:superoxide metabolic process; F:superoxide dismutase activity; P:oxidation-reduction process	EC:1.15.1.1
Glyma19g43190.1	40s ribosomal protein	137	20	1.53373e-82	0.9815	4	C:ribosome; F:structural constituent of ribosome; P:translation; F:nucleotide binding	-
Glyma19g43460.1	wound-induced protein	102	20	2.28336e-68	0.884	10	P:systemic acquired resistance; P:defense response to bacterium; C:endomembrane system; P:defense response to fungus, incompatible interaction; F:protein binding; F:chitin binding; P:response to ethylene stimulus; P:response to herbivore; P:response to virus; P:response to salt stress	-
Glyma20g03250.3	alpha- glucan phosphorylase l chloroplastic amyloplastic-like	953	20	0	0.8565	8	F:identical protein binding; P:response to water deprivation; F:phosphorylase activity; P:carbohydrate metabolic process; F:pyridoxal phosphate binding; C:amyloplast; C:chloroplast stroma; P:response to temperature stimulus	EC:2.4.1.1
Glyma20g08800.3	cysteine proteinase inhibitor	92	20	3.82915e-59	0.903	3	P:negative regulation of peptidase activity; F:cysteine-type endopeptidase inhibitor activity; F:peptidase activity	-
Glyma20g23080.1	calreticulin	422	20	0	0.9505	12	; P:protein folding; C:endoplasmic reticulum lumen; P:calcium ion homeostasis; P:response to oxidative stress; P:response to cadmium ion; C:vacuolar membrane; F:calcium ion binding; F:unfolded protein binding; C:chloroplast; P:response to salt stress; C:mitochondrion	-
Glyma20g24200.1	hydroxypyruvate reductase	382	20	0	0.9545	8	F:NAD binding; C:peroxisome; P:oxidative photosynthetic carbon pathway; F:poly(U) RNA binding; C:chloroplast; C:apoplast; F:glycerate dehydrogenase activity; P:oxidation-reduction process	EC:1.1.1.29
Glyma20g25920.1	atp synthase beta chain	560	20	0	0.96	8	F:proton-transporting ATPase activity, rotational mechanism; F:hydrogen-exporting ATPase activity, phosphorylative mechanism; F:hydrogen ion transporting ATP synthase activity, rotational mechanism; P:ATP hydrolysis coupled proton transport; P:plasma membrane ATP synthesis coupled proton transport; C:mitochondrial proton-transporting ATP synthase, catalytic core; P:ATP catabolic process; F:ATP bi…	EC:3.6.3.6
Glyma20g26610.1	Plant basic secretory protein	225	20	9.89069e-167	0.823	7	P:innate immune response; P:apoptotic process; C:intrinsic to membrane; F:ATP binding; P:signal transduction; F:nucleoside-triphosphatase activity; F:transmembrane signaling receptor activity	EC:3.6.1.15
Glyma20g30730.1	pointed first leaf	152	20	1.70335e-95	0.976	9	C:nucleolus; P:translational initiation; F:structural constituent of ribosome; C:plasma membrane; F:RNA binding; F:protein binding; C:cell wall; C:vacuolar membrane; C:cytosolic small ribosomal subunit	-
Glyma20g30970.1	pointed first leaf	152	20	1.96314e-95	0.9745	9	C:nucleolus; P:translational initiation; F:structural constituent of ribosome; C:plasma membrane; F:RNA binding; F:protein binding; C:cell wall; C:vacuolar membrane; C:cytosolic small ribosomal subunit	-
Glyma20g31190.1	lignin-forming anionic peroxidase	326	20	0	0.913	4	F:heme binding; F:peroxidase activity; P:oxidation-reduction process; P:response to oxidative stress	EC:1.11.1.7
Glyma20g33340.1	peroxidase 65	321	20	0	0.7985	5	F:heme binding; F:peroxidase activity; P:oxidation-reduction process; P:response to oxidative stress; F:xylan 1,4-beta-xylosidase activity	EC:1.11.1.7; EC:3.2.1.37
Glyma20g35680.1	peroxidase 47-like	243	20	1.07143e-179	0.84	5	P:response to oxidative stress; C:cytoplasmic membrane-bounded vesicle; F:heme binding; F:peroxidase activity; P:oxidation-reduction process	EC:1.11.1.7
Glyma20g38440.1	dehydroascorbate reductase	212	20	2.7208e-151	0.914	3	F:transferase activity; P:oxidation-reduction process; F:glutathione dehydrogenase (ascorbate) activity	EC:1.8.5.1
Glyma20g38560.1	chalcone isomerase	224	20	2.39905e-136	0.9015	3	P:flavonoid biosynthetic process; P:cellular modified amino acid biosynthetic process; F:chalcone isomerase activity	EC:5.5.1.6
Glyma20g39340.1	peptidylprolyl isomerase	249	20	6.06917e-138	0.9255	5	P:protein folding; P:protein peptidyl-prolyl isomerization; F:peptidyl-prolyl cis-trans isomerase activity; C:plastid; F:protein histidine kinase binding	EC:5.2.1.8
