# Supplementary material for: Analyses of the Xylem Sap Proteomes Identified Candidate Fusarium virguliforme Proteinacious Toxins
Source: PLoS One. 2014 May 20;9(5):e93667. doi: 10.1371/journal.pone.0093667 (PMC4028188; doi:10.1371/journal.pone.0093667)
Supplement: Table S4 — Detection of over 500 soybean proteins across 10 biological replications of xylem sap: (i) five replications of F. virguliforme -uninfected tissues and (ii) five replications of F. virguliforme -infected tissues. 0, not detected; 1, detected. (XLSX) [file pone.0093667.s004.xlsx]

## Sheet: Based on relicate
Table S4: Detection of over 500 soybean proteins across 10 biological replications of xylem sap: (i) five for F. virguliforme-uninfected tissues and (ii) five for F. virguliforme-infected tissues. 0, not detected; 1, detected
Soybean protein ID	Uninfected Tissues					Infected Tissues
	Rep. 1	Rep. 2	Rep. 3	Rep. 4	Rep .5	Rep. 1	Rep. 2	Rep. 3	Rep. 4	Rep. 5
Glyma01g32750.1	1	1	1	1	1	1	1	1	1	1
Glyma02g00810.1	1	1	1	1	1	1	1	1	1	1
Glyma02g07150.1	1	1	1	1	1	1	1	1	1	1
Glyma02g09780.2	1	1	1	1	1	1	1	1	1	1
Glyma02g18090.1	1	1	1	1	1	1	1	1	1	1
Glyma03g04960.1	1	1	1	1	1	1	1	1	1	1
Glyma03g16620.3	1	1	1	1	1	1	1	1	1	1
Glyma03g22260.1	1	1	1	1	1	1	1	1	1	1
Glyma03g26060.1	1	1	1	1	1	1	1	1	1	1
Glyma03g28850.1	1	1	1	1	1	1	1	1	1	1
Glyma04g01020.1	1	1	1	1	1	1	1	1	1	1
Glyma04g14640.4	1	1	1	1	1	1	1	1	1	1
Glyma05g22180.1	1	1	1	1	1	1	1	1	1	1
Glyma05g24730.1	1	1	1	1	1	1	1	1	1	1
Glyma05g28490.1	1	1	1	1	1	1	1	1	1	1
Glyma05g30380.1	1	1	1	1	1	1	1	1	1	1
Glyma05g35970.1	1	1	1	1	1	1	1	1	1	1
Glyma05g38130.1	1	1	1	1	1	1	1	1	1	1
Glyma06g02481.1	1	1	1	1	1	1	1	1	1	1
Glyma06g03410.1	1	1	1	1	1	1	1	1	1	1
Glyma06g10650.2	1	1	1	1	1	1	1	1	1	1
Glyma06g18110.1	1	1	1	1	1	1	1	1	1	1
Glyma06g45700.1	1	1	1	1	1	1	1	1	1	1
Glyma07g01730.1	1	1	1	1	1	1	1	1	1	1
Glyma07g13710.1	1	1	1	1	1	1	1	1	1	1
Glyma08g21410.1	1	1	1	1	1	1	1	1	1	1
Glyma08g45490.1	1	1	1	1	1	1	1	1	1	1
Glyma08g45531.1	1	1	1	1	1	1	1	1	1	1
Glyma08g45610.1	1	1	1	1	1	1	1	1	1	1
Glyma10g06880.1	1	1	1	1	1	1	1	1	1	1
Glyma10g07820.1	1	1	1	1	1	1	1	1	1	1
Glyma10g13450.1	1	1	1	1	1	1	1	1	1	1
Glyma10g28890.2	1	1	1	1	1	1	1	1	1	1
Glyma11g10480.2	1	1	1	1	1	1	1	1	1	1
Glyma11g21001.1	1	1	1	1	1	1	1	1	1	1
Glyma11g38220.1	1	1	1	1	1	1	1	1	1	1
Glyma12g02790.2	1	1	1	1	1	1	1	1	1	1
Glyma12g06606.1	1	1	1	1	1	1	1	1	1	1
Glyma12g06910.1	1	1	1	1	1	1	1	1	1	1
Glyma12g07370.1	1	1	1	1	1	1	1	1	1	1
Glyma12g19520.1	1	1	1	1	1	1	1	1	1	1
Glyma13g07610.1	1	1	1	1	1	1	1	1	1	1
Glyma13g16590.1	1	1	1	1	1	1	1	1	1	1
Glyma13g34290.1	1	1	1	1	1	1	1	1	1	1
Glyma13g39600.1	1	1	1	1	1	1	1	1	1	1
Glyma14g35530.1	1	1	1	1	1	1	1	1	1	1
Glyma14g36850.1	1	1	1	1	1	1	1	1	1	1
Glyma15g04290.1	1	1	1	1	1	1	1	1	1	1
Glyma15g04670.1	1	1	1	1	1	1	1	1	1	1
Glyma15g09530.1	1	1	1	1	1	1	1	1	1	1
Glyma15g12211.1	1	1	1	1	1	1	1	1	1	1
Glyma16g01090.1	1	1	1	1	1	1	1	1	1	1
Glyma16g04240.1	1	1	1	1	1	1	1	1	1	1
Glyma16g04770.1	1	1	1	1	1	1	1	1	1	1
Glyma16g08040.1	1	1	1	1	1	1	1	1	1	1
Glyma16g17190.1	1	1	1	1	1	1	1	1	1	1
Glyma16g33710.1	1	1	1	1	1	1	1	1	1	1
Glyma17g06090.1	1	1	1	1	1	1	1	1	1	1
Glyma17g08310.1	1	1	1	1	1	1	1	1	1	1
Glyma17g11790.1	1	1	1	1	1	1	1	1	1	1
Glyma17g17730.1	1	1	1	1	1	1	1	1	1	1
Glyma18g41320.1	1	1	1	1	1	1	1	1	1	1
Glyma18g41590.1	1	1	1	1	1	1	1	1	1	1
Glyma18g44810.1	1	1	1	1	1	1	1	1	1	1
Glyma18g52610.1	1	1	1	1	1	1	1	1	1	1
Glyma19g37520.1	1	1	1	1	1	1	1	1	1	1
Glyma19g42890.1	1	1	1	1	1	1	1	1	1	1
Glyma19g43460.1	1	1	1	1	1	1	1	1	1	1
Glyma20g26610.1	1	1	1	1	1	1	1	1	1	1
Glyma17g35720.1	1	1	1	1	1	1	1	1	1	0
Glyma02g40660.1	1	1	1	1	1	1	1	1	0	1
Glyma08g43690.1	1	1	1	1	1	1	1	1	0	1
Glyma04g04730.1	1	1	1	1	1	1	1	0	1	1
Glyma09g34770.1	1	1	1	1	1	1	1	0	1	1
Glyma03g40110.1	1	1	1	1	1	1	0	1	1	1
Glyma04g02240.1	1	1	1	1	1	1	0	1	1	1
Glyma04g14650.1	1	1	1	1	1	1	0	1	1	1
Glyma05g14330.2	1	1	1	1	1	1	0	1	1	1
Glyma08g18760.1	1	1	1	1	1	1	0	1	1	1
Glyma08g19180.1	1	1	1	1	1	1	0	1	1	1
Glyma11g14950.1	1	1	1	1	1	1	0	1	1	1
Glyma12g16340.1	1	1	1	1	1	1	0	1	1	1
Glyma13g17421.1	1	1	1	1	1	1	0	1	1	1
Glyma13g41960.1	1	1	1	1	1	1	0	1	1	1
Glyma15g04805.1	1	1	1	1	1	1	0	1	1	1
Glyma15g19580.1	1	1	1	1	1	1	0	1	1	1
Glyma16g33230.1	1	1	1	1	1	1	0	1	1	1
Glyma17g17850.1	1	1	1	1	1	1	0	1	1	1
Glyma19g30140.1	1	1	1	1	1	1	0	1	1	1
Glyma08g26520.1	1	1	1	1	1	1	0	1	1	0
Glyma02g11020.1	1	1	1	1	1	1	0	1	0	1
Glyma08g23750.3	1	1	1	1	1	1	0	1	0	1
Glyma16g00410.1	1	1	1	1	1	1	0	1	0	1
Glyma16g27210.1	1	1	1	1	1	1	0	1	0	1
Glyma02g07140.1	1	1	1	1	1	1	0	0	1	1
Glyma06g28890.1	1	1	1	1	1	0	1	1	1	1
Glyma07g17000.2	1	1	1	1	1	0	1	1	1	1
Glyma12g31850.3	1	1	1	1	1	0	1	1	1	1
Glyma05g37490.1	1	1	1	1	1	0	0	1	1	1
Glyma06g15030.1	1	1	1	1	1	0	0	1	1	1
Glyma12g08310.1	1	1	1	1	1	0	0	1	1	1
Glyma14g10456.2	1	1	1	1	1	0	0	1	1	1
Glyma04g39930.1	1	1	1	1	1	0	0	1	0	1
Glyma08g21390.1	1	1	1	1	0	1	1	1	1	0
Glyma11g25650.1	1	1	1	1	0	1	1	1	0	1
Glyma13g19830.1	1	1	1	1	0	1	0	1	1	1
Glyma05g30300.1	1	1	1	1	0	1	0	1	0	1
Glyma05g35800.2	1	1	1	1	0	1	0	1	0	0
Glyma17g04690.1	1	1	1	1	0	1	0	1	0	0
Glyma09g41440.1	1	1	1	1	0	1	0	0	0	0
Glyma02g38730.1	1	1	1	1	0	0	1	0	0	0
Glyma15g18430.2	1	1	1	1	0	0	0	1	1	0
Glyma17g08150.1	1	1	1	1	0	0	0	1	0	1
Glyma04g16660.1	1	1	1	1	0	0	0	1	0	0
Glyma06g47510.2	1	1	1	0	1	1	1	1	1	1
Glyma11g13580.1	1	1	1	0	1	1	0	1	1	1
Glyma13g42330.1	1	1	1	0	1	1	0	1	1	1
Glyma18g45121.1	1	1	1	0	1	1	0	1	1	0
Glyma04g02360.1	1	1	1	0	1	0	0	1	0	1
Glyma08g06570.1	1	1	1	0	0	1	1	0	0	0
Glyma11g11870.1	1	1	1	0	0	1	0	1	1	1
Glyma09g41450.1	1	1	1	0	0	1	0	1	1	0
Glyma06g42850.1	1	1	1	0	0	1	0	1	0	0
Glyma08g02940.1	1	1	1	0	0	1	0	1	0	0
Glyma17g15970.1	1	1	1	0	0	1	0	0	1	1
Glyma05g28720.1	1	1	1	0	0	0	0	1	0	1
Glyma10g00790.1	1	1	1	0	0	0	0	1	0	0
Glyma11g33160.1	1	1	1	0	0	0	0	1	0	0
Glyma19g36180.1	1	1	1	0	0	0	0	0	1	0
Glyma07g04960.1	1	1	0	1	1	1	1	1	1	1
Glyma08g25020.2	1	1	0	1	1	1	1	0	0	1
Glyma08g11070.1	1	1	0	1	1	1	0	1	1	1
Glyma08g11480.1	1	1	0	1	1	1	0	1	1	1
Glyma18g47760.1	1	1	0	1	1	1	0	1	1	1
Glyma11g29460.1	1	1	0	1	1	1	0	1	0	1
Glyma18g41623.1	1	1	0	1	1	1	0	0	1	1
Glyma18g45420.1	1	1	0	1	1	1	0	0	0	1
Glyma09g30001.1	1	1	0	1	0	1	1	0	1	0
Glyma01g25940.2	1	1	0	1	0	1	0	1	0	0
Glyma17g06080.1	1	1	0	1	0	0	0	1	0	0
Glyma10g36780.1	1	1	0	0	1	1	0	1	1	1
Glyma08g41960.1	1	1	0	0	1	1	0	0	1	1
Glyma20g30970.1	1	1	0	0	0	1	0	1	0	0
Glyma09g08340.1	1	1	0	0	0	1	0	0	1	0
Glyma10g35120.1	1	1	0	0	0	1	0	0	1	0
Glyma13g01150.1	1	1	0	0	0	1	0	0	0	0
Glyma17g34040.1	1	1	0	0	0	1	0	0	0	0
Glyma15g13510.1	1	1	0	0	0	0	1	1	0	1
Glyma15g15020.1	1	1	0	0	0	0	0	0	0	0
Glyma18g53150.1	1	0	1	1	1	1	1	1	0	1
Glyma11g10240.1	1	0	1	1	1	1	0	1	1	1
Glyma17g37240.1	1	0	1	1	1	1	0	1	1	1
Glyma02g47460.1	1	0	1	1	1	1	0	1	0	1
Glyma06g10500.1	1	0	1	1	1	1	0	0	1	1
Glyma04g01380.1	1	0	1	1	1	0	0	1	1	1
Glyma19g31580.1	1	0	1	1	1	0	0	1	1	1
Glyma07g04890.1	1	0	1	1	1	0	0	0	1	1
Glyma15g42590.2	1	0	1	1	0	1	0	1	1	0
Glyma03g27460.4	1	0	1	1	0	1	0	1	0	0
Glyma07g18570.1	1	0	1	1	0	0	0	0	0	0
Glyma03g34300.1	1	0	1	0	1	1	0	1	0	0
Glyma07g15960.1	1	0	1	0	1	0	0	1	1	1
Glyma09g02670.1	1	0	1	0	0	1	0	0	0	0
Glyma13g35310.1	1	0	1	0	0	0	0	1	0	0
Glyma04g40580.1	1	0	1	0	0	0	0	0	0	1
Glyma05g28480.2	1	0	1	0	0	0	0	0	0	0
Glyma06g17860.1	1	0	0	1	1	1	1	1	1	1
Glyma20g08800.3	1	0	0	1	1	1	0	1	1	0
Glyma02g04820.1	1	0	0	1	1	1	0	0	1	1
Glyma17g24410.1	1	0	0	1	1	1	0	0	1	1
Glyma18g43650.2	1	0	0	1	1	0	0	0	1	1
Glyma05g22060.4	1	0	0	1	1	0	0	0	0	1
Glyma14g09670.1	1	0	0	1	1	0	0	0	0	1
Glyma13g07220.1	1	0	0	1	0	1	0	1	0	0
Glyma11g15680.5	1	0	0	1	0	0	0	1	0	0
Glyma03g17970.1	1	0	0	1	0	0	0	0	0	1
Glyma08g47790.1	1	0	0	0	1	1	1	0	1	1
Glyma16g09320.1	1	0	0	0	1	1	1	0	0	1
Glyma14g39160.2	1	0	0	0	1	1	0	0	0	0
Glyma08g13440.1	1	0	0	0	1	0	1	0	1	1
Glyma04g01450.1	1	0	0	0	1	0	0	1	0	1
Glyma04g37030.4	1	0	0	0	1	0	0	1	0	0
Glyma15g40110.1	1	0	0	0	1	0	0	0	0	1
Glyma06g14260.1	1	0	0	0	1	0	0	0	0	0
Glyma08g14995.1	1	0	0	0	0	1	0	1	1	0
Glyma13g17421.4	1	0	0	0	0	1	0	1	0	0
Glyma13g38170.1	1	0	0	0	0	1	0	0	0	1
Glyma05g31460.1	1	0	0	0	0	1	0	0	0	0
Glyma12g04510.2	1	0	0	0	0	1	0	0	0	0
Glyma13g32790.1	1	0	0	0	0	1	0	0	0	0
Glyma15g38040.1	1	0	0	0	0	1	0	0	0	0
Glyma04g37120.1	1	0	0	0	0	0	0	1	0	0
Glyma12g08820.1	1	0	0	0	0	0	0	0	1	0
Glyma04g01640.1	1	0	0	0	0	0	0	0	0	1
Glyma05g04290.1	1	0	0	0	0	0	0	0	0	1
Glyma12g08670.1	1	0	0	0	0	0	0	0	0	1
Glyma06g13840.5	1	0	0	0	0	0	0	0	0	0
Glyma07g00430.1	1	0	0	0	0	0	0	0	0	0
Glyma08g24760.1	1	0	0	0	0	0	0	0	0	0
Glyma08g45810.1	1	0	0	0	0	0	0	0	0	0
Glyma10g02430.1	1	0	0	0	0	0	0	0	0	0
Glyma10g37200.1	1	0	0	0	0	0	0	0	0	0
Glyma11g05160.1	1	0	0	0	0	0	0	0	0	0
Glyma11g14020.2	1	0	0	0	0	0	0	0	0	0
Glyma11g22940.2	1	0	0	0	0	0	0	0	0	0
Glyma18g44310.1	1	0	0	0	0	0	0	0	0	0
Glyma18g51260.1	1	0	0	0	0	0	0	0	0	0
Glyma20g23080.1	1	0	0	0	0	0	0	0	0	0
Glyma03g23890.1	0	1	1	1	1	1	1	1	1	1
Glyma04g39475.1	0	1	1	1	1	1	1	1	1	1
Glyma10g43990.1	0	1	1	1	1	1	1	1	1	1
Glyma12g07780.3	0	1	1	1	1	1	1	1	1	1
Glyma02g05350.1	0	1	1	1	1	1	0	1	1	1
Glyma02g05370.1	0	1	1	1	1	1	0	1	1	1
Glyma10g40720.1	0	1	1	1	1	1	0	1	1	1
Glyma08g28230.1	0	1	1	1	1	1	0	1	0	0
Glyma10g28010.1	0	1	1	1	1	1	0	1	0	0
Glyma07g00900.1	0	1	1	1	1	0	1	1	1	1
Glyma07g39120.1	0	1	1	1	1	0	1	1	1	1
Glyma08g41280.1	0	1	1	1	1	0	1	1	1	1
Glyma17g33050.1	0	1	1	1	1	0	1	1	1	1
Glyma10g35660.1	0	1	1	1	1	0	0	1	1	1
Glyma11g19840.2	0	1	1	1	1	0	0	1	1	1
Glyma18g01330.1	0	1	1	1	1	0	0	1	1	1
Glyma18g53700.1	0	1	1	1	1	0	0	1	1	1
Glyma12g07450.1	0	1	1	1	1	0	0	1	1	0
Glyma16g18480.2	0	1	1	1	1	0	0	1	1	0
Glyma12g06980.4	0	1	1	1	1	0	0	1	0	1
Glyma18g52780.1	0	1	1	1	1	0	0	1	0	1
Glyma09g29030.1	0	1	1	1	1	0	0	0	1	1
Glyma10g09470.1	0	1	1	1	0	1	0	1	1	1
Glyma19g36470.1	0	1	1	1	0	1	0	1	1	0
Glyma19g03490.1	0	1	1	1	0	1	0	1	0	0
Glyma13g36930.1	0	1	1	1	0	0	1	1	1	1
Glyma02g37120.1	0	1	1	1	0	0	0	1	1	1
Glyma10g42650.1	0	1	1	0	1	1	0	1	1	1
Glyma20g35680.1	0	1	1	0	1	1	0	1	1	1
Glyma10g33680.1	0	1	1	0	1	1	0	0	0	0
Glyma15g18360.1	0	1	1	0	1	0	1	1	1	1
Glyma11g15360.1	0	1	1	0	1	0	0	1	1	1
Glyma01g01370.1	0	1	1	0	1	0	0	1	1	0
Glyma15g05570.1	0	1	1	0	1	0	0	1	0	0
Glyma03g33530.1	0	1	1	0	1	0	0	0	1	1
Glyma04g17600.1	0	1	1	0	1	0	0	0	1	1
Glyma08g02100.1	0	1	1	0	1	0	0	0	0	0
Glyma04g39860.1	0	1	1	0	0	1	1	1	1	1
Glyma11g12471.1	0	1	1	0	0	1	1	1	0	0
Glyma09g37360.1	0	1	1	0	0	1	0	0	0	0
Glyma13g19470.1	0	1	1	0	0	1	0	0	0	0
Glyma09g07070.1	0	1	1	0	0	0	1	1	0	0
Glyma01g07100.1	0	1	1	0	0	0	1	0	0	0
Glyma15g04540.1	0	1	1	0	0	0	0	1	1	0
Glyma05g00910.6	0	1	1	0	0	0	0	1	0	0
Glyma02g13330.1	0	1	1	0	0	0	0	0	0	1
Glyma13g42310.1	0	1	0	1	1	0	0	1	0	0
Glyma05g31760.8	0	1	0	1	1	0	0	0	0	1
Glyma08g11840.1	0	1	0	1	0	0	0	1	0	1
Glyma15g05820.1	0	1	0	1	0	0	0	1	0	0
Glyma16g29750.1	0	1	0	1	0	0	0	0	1	1
Glyma15g11530.1	0	1	0	0	1	1	0	1	0	1
Glyma08g11441.1	0	1	0	0	1	0	1	0	1	1
Glyma12g07400.1	0	1	0	0	1	0	0	1	0	1
Glyma06g39710.1	0	1	0	0	1	0	0	0	1	0
Glyma02g43790.1	0	1	0	0	0	1	0	1	0	0
Glyma17g05670.1	0	1	0	0	0	1	0	1	0	0
Glyma06g17960.1	0	1	0	0	0	1	0	0	1	1
Glyma11g33560.1	0	1	0	0	0	1	0	0	0	0
Glyma16g32960.1	0	1	0	0	0	1	0	0	0	0
Glyma19g10580.1	0	1	0	0	0	1	0	0	0	0
Glyma05g29430.1	0	1	0	0	0	0	1	1	0	0
Glyma11g16220.1	0	1	0	0	0	0	0	1	0	1
Glyma14g39180.1	0	1	0	0	0	0	0	1	0	0
Glyma19g05120.2	0	1	0	0	0	0	0	0	1	1
Glyma19g30450.1	0	1	0	0	0	0	0	0	1	0
Glyma06g05290.1	0	1	0	0	0	0	0	0	0	1
Glyma03g38490.1	0	1	0	0	0	0	0	0	0	0
Glyma04g43540.4	0	1	0	0	0	0	0	0	0	0
Glyma07g00700.2	0	1	0	0	0	0	0	0	0	0
Glyma07g35310.2	0	1	0	0	0	0	0	0	0	0
Glyma08g17610.1	0	1	0	0	0	0	0	0	0	0
Glyma08g25006.1	0	1	0	0	0	0	0	0	0	0
Glyma09g08550.6	0	1	0	0	0	0	0	0	0	0
Glyma09g28920.1	0	1	0	0	0	0	0	0	0	0
Glyma13g37601.1	0	1	0	0	0	0	0	0	0	0
Glyma15g38010.1	0	1	0	0	0	0	0	0	0	0
Glyma19g30770.1	0	1	0	0	0	0	0	0	0	0
Glyma17g03350.1	0	0	1	1	1	1	1	1	1	1
Glyma04g40530.1	0	0	1	1	1	1	0	1	1	1
Glyma09g04000.2	0	0	1	1	1	1	0	1	1	1
Glyma17g14730.1	0	0	1	1	1	1	0	1	1	1
Glyma04g42690.1	0	0	1	1	1	1	0	1	0	1
Glyma16g26070.2	0	0	1	1	1	0	1	1	0	1
Glyma05g36620.1	0	0	1	1	1	0	1	0	1	1
Glyma06g12680.1	0	0	1	1	1	0	0	1	1	1
Glyma12g36106.1	0	0	1	1	1	0	0	1	1	1
Glyma03g40640.1	0	0	1	1	1	0	0	1	1	0
Glyma10g43770.1	0	0	1	1	1	0	0	1	0	1
Glyma16g03170.1	0	0	1	1	1	0	0	1	0	1
Glyma04g08200.1	0	0	1	1	1	0	0	0	1	1
Glyma13g19930.1	0	0	1	1	1	0	0	0	1	1
Glyma10g06600.1	0	0	1	1	1	0	0	0	0	1
Glyma08g13960.1	0	0	1	1	0	1	0	1	0	1
Glyma11g06290.2	0	0	1	1	0	1	0	0	0	1
Glyma15g01750.1	0	0	1	1	0	1	0	0	0	0
Glyma13g26990.1	0	0	1	1	0	0	0	1	1	1
Glyma04g36860.1	0	0	1	1	0	0	0	1	1	0
Glyma13g05810.1	0	0	1	1	0	0	0	1	1	0
Glyma18g53610.1	0	0	1	1	0	0	0	1	1	0
Glyma11g34630.2	0	0	1	1	0	0	0	1	0	0
Glyma13g35994.1	0	0	1	1	0	0	0	1	0	0
Glyma09g03090.1	0	0	1	1	0	0	0	0	0	1
Glyma16g23580.1	0	0	1	1	0	0	0	0	0	1
Glyma06g19820.1	0	0	1	1	0	0	0	0	0	0
Glyma11g36390.1	0	0	1	1	0	0	0	0	0	0
Glyma02g44460.1	0	0	1	0	1	1	0	1	0	0
Glyma08g12030.1	0	0	1	0	1	1	0	0	1	1
Glyma06g14610.1	0	0	1	0	1	0	0	1	1	1
Glyma08g19170.1	0	0	1	0	1	0	0	1	1	1
Glyma11g19350.1	0	0	1	0	1	0	0	1	1	1
Glyma15g01860.1	0	0	1	0	1	0	0	1	1	1
Glyma01g25000.1	0	0	1	0	1	0	0	1	1	0
Glyma02g05190.1	0	0	1	0	1	0	0	1	1	0
Glyma11g17920.1	0	0	1	0	1	0	0	1	1	0
Glyma18g19225.1	0	0	1	0	1	0	0	1	1	0
Glyma03g28410.2	0	0	1	0	1	0	0	1	0	1
Glyma07g09240.1	0	0	1	0	1	0	0	1	0	1
Glyma15g19970.1	0	0	1	0	1	0	0	1	0	1
Glyma16g34570.1	0	0	1	0	1	0	0	1	0	1
Glyma18g03970.1	0	0	1	0	1	0	0	1	0	0
Glyma04g40470.1	0	0	1	0	1	0	0	0	1	1
Glyma08g14720.1	0	0	1	0	1	0	0	0	1	1
Glyma08g17810.7	0	0	1	0	1	0	0	0	1	1
Glyma08g18110.1	0	0	1	0	1	0	0	0	1	1
Glyma12g03230.1	0	0	1	0	1	0	0	0	1	1
Glyma15g06530.1	0	0	1	0	1	0	0	0	1	1
Glyma04g07370.1	0	0	1	0	1	0	0	0	0	1
Glyma07g39980.1	0	0	1	0	1	0	0	0	0	1
Glyma10g36610.2	0	0	1	0	1	0	0	0	0	1
Glyma13g23620.2	0	0	1	0	1	0	0	0	0	1
Glyma14g04840.1	0	0	1	0	1	0	0	0	0	1
Glyma18g51660.1	0	0	1	0	1	0	0	0	0	1
Glyma19g28500.1	0	0	1	0	1	0	0	0	0	1
Glyma04g09110.3	0	0	1	0	1	0	0	0	0	0
Glyma07g17030.1	0	0	1	0	0	1	0	1	1	0
Glyma11g08050.1	0	0	1	0	0	1	0	0	0	0
Glyma19g43190.1	0	0	1	0	0	0	0	1	1	1
Glyma13g04250.2	0	0	1	0	0	0	0	1	0	1
Glyma17g02260.1	0	0	1	0	0	0	0	1	0	1
Glyma08g41660.1	0	0	1	0	0	0	0	1	0	0
Glyma10g15980.1	0	0	1	0	0	0	0	1	0	0
Glyma13g01870.1	0	0	1	0	0	0	0	1	0	0
Glyma18g32250.1	0	0	1	0	0	0	0	1	0	0
Glyma16g33800.1	0	0	1	0	0	0	0	0	1	1
Glyma01g36750.1	0	0	1	0	0	0	0	0	1	0
Glyma11g37760.1	0	0	1	0	0	0	0	0	1	0
Glyma02g11530.1	0	0	1	0	0	0	0	0	0	1
Glyma07g11810.1	0	0	1	0	0	0	0	0	0	1
Glyma07g16770.1	0	0	1	0	0	0	0	0	0	1
Glyma08g06790.1	0	0	1	0	0	0	0	0	0	1
Glyma01g42090.1	0	0	1	0	0	0	0	0	0	0
Glyma03g40050.1	0	0	1	0	0	0	0	0	0	0
Glyma04g06410.2	0	0	1	0	0	0	0	0	0	0
Glyma07g32790.1	0	0	1	0	0	0	0	0	0	0
Glyma08g04890.1	0	0	1	0	0	0	0	0	0	0
Glyma08g11300.2	0	0	1	0	0	0	0	0	0	0
Glyma08g13360.1	0	0	1	0	0	0	0	0	0	0
Glyma08g15000.1	0	0	1	0	0	0	0	0	0	0
Glyma09g28310.1	0	0	1	0	0	0	0	0	0	0
Glyma10g05060.3	0	0	1	0	0	0	0	0	0	0
Glyma10g37540.1	0	0	1	0	0	0	0	0	0	0
Glyma11g34900.2	0	0	1	0	0	0	0	0	0	0
Glyma11g37160.1	0	0	1	0	0	0	0	0	0	0
Glyma12g33820.1	0	0	1	0	0	0	0	0	0	0
Glyma12g36940.2	0	0	1	0	0	0	0	0	0	0
Glyma18g20610.1	0	0	1	0	0	0	0	0	0	0
Glyma19g41050.1	0	0	1	0	0	0	0	0	0	0
Glyma08g11490.2	0	0	0	1	1	1	0	1	1	1
Glyma02g15280.1	0	0	0	1	1	1	0	0	0	0
Glyma17g15710.1	0	0	0	1	1	0	0	1	1	1
Glyma20g38440.1	0	0	0	1	1	0	0	1	1	1
Glyma06g21982.1	0	0	0	1	1	0	0	0	1	1
Glyma13g39730.1	0	0	0	1	1	0	0	0	0	0
Glyma14g39140.1	0	0	0	1	1	0	0	0	0	0
Glyma03g34950.1	0	0	0	1	0	0	1	0	0	0
Glyma09g28460.1	0	0	0	1	0	0	1	0	0	0
Glyma15g03040.1	0	0	0	1	0	0	1	0	0	0
Glyma13g36670.1	0	0	0	1	0	0	0	1	0	1
Glyma08g07950.1	0	0	0	1	0	0	0	1	0	0
Glyma13g00280.1	0	0	0	1	0	0	0	1	0	0
Glyma19g25570.1	0	0	0	1	0	0	0	1	0	0
Glyma02g12020.1	0	0	0	1	0	0	0	0	1	0
Glyma13g15140.1	0	0	0	1	0	0	0	0	1	0
Glyma16g16290.1	0	0	0	1	0	0	0	0	1	0
Glyma17g04330.1	0	0	0	1	0	0	0	0	1	0
Glyma11g37360.1	0	0	0	1	0	0	0	0	0	1
Glyma01g20935.1	0	0	0	1	0	0	0	0	0	0
Glyma04g38420.3	0	0	0	1	0	0	0	0	0	0
Glyma08g21420.1	0	0	0	1	0	0	0	0	0	0
Glyma10g03621.2	0	0	0	1	0	0	0	0	0	0
Glyma10g37540.2	0	0	0	1	0	0	0	0	0	0
Glyma12g25740.1	0	0	0	1	0	0	0	0	0	0
Glyma13g00780.1	0	0	0	1	0	0	0	0	0	0
Glyma13g01140.1	0	0	0	1	0	0	0	0	0	0
Glyma13g18730.1	0	0	0	1	0	0	0	0	0	0
Glyma15g13680.1	0	0	0	1	0	0	0	0	0	0
Glyma16g03680.1	0	0	0	1	0	0	0	0	0	0
Glyma18g47130.1	0	0	0	1	0	0	0	0	0	0
Glyma10g40750.1	0	0	0	0	1	1	1	0	0	1
Glyma08g21960.1	0	0	0	0	1	1	0	1	0	0
Glyma01g44120.1	0	0	0	0	1	1	0	0	0	0
Glyma01g03570.1	0	0	0	0	1	0	0	1	1	1
Glyma11g15070.1	0	0	0	0	1	0	0	1	1	1
Glyma08g22600.1	0	0	0	0	1	0	0	1	1	0
Glyma08g02170.1	0	0	0	0	1	0	0	1	0	0
Glyma05g01010.1	0	0	0	0	1	0	0	0	1	1
Glyma09g04950.1	0	0	0	0	1	0	0	0	1	1
Glyma05g04670.1	0	0	0	0	1	0	0	0	1	0
Glyma06g36590.1	0	0	0	0	1	0	0	0	1	0
Glyma13g06040.1	0	0	0	0	1	0	0	0	1	0
Glyma17g09280.2	0	0	0	0	1	0	0	0	1	0
Glyma05g03880.1	0	0	0	0	1	0	0	0	0	1
Glyma05g11630.3	0	0	0	0	1	0	0	0	0	1
Glyma07g31840.1	0	0	0	0	1	0	0	0	0	1
Glyma10g32580.1	0	0	0	0	1	0	0	0	0	1
Glyma12g11130.1	0	0	0	0	1	0	0	0	0	1
Glyma16g24120.1	0	0	0	0	1	0	0	0	0	1
Glyma17g07280.1	0	0	0	0	1	0	0	0	0	1
Glyma18g02210.1	0	0	0	0	1	0	0	0	0	1
Glyma20g03250.3	0	0	0	0	1	0	0	0	0	1
Glyma20g30730.1	0	0	0	0	1	0	0	0	0	1
Glyma01g02480.1	0	0	0	0	1	0	0	0	0	0
Glyma01g35671.1	0	0	0	0	1	0	0	0	0	0
Glyma01g41330.1	0	0	0	0	1	0	0	0	0	0
Glyma04g38010.1	0	0	0	0	1	0	0	0	0	0
Glyma05g27940.1	0	0	0	0	1	0	0	0	0	0
Glyma05g37070.2	0	0	0	0	1	0	0	0	0	0
Glyma07g30460.1	0	0	0	0	1	0	0	0	0	0
Glyma08g09200.3	0	0	0	0	1	0	0	0	0	0
Glyma09g04530.1	0	0	0	0	1	0	0	0	0	0
Glyma09g15680.2	0	0	0	0	1	0	0	0	0	0
Glyma10g04480.1	0	0	0	0	1	0	0	0	0	0
Glyma10g05580.1	0	0	0	0	1	0	0	0	0	0
Glyma12g32000.1	0	0	0	0	1	0	0	0	0	0
Glyma12g33530.1	0	0	0	0	1	0	0	0	0	0
Glyma12g37060.1	0	0	0	0	1	0	0	0	0	0
Glyma13g26600.1	0	0	0	0	1	0	0	0	0	0
Glyma14g39170.1	0	0	0	0	1	0	0	0	0	0
Glyma15g10220.1	0	0	0	0	1	0	0	0	0	0
Glyma15g26790.1	0	0	0	0	1	0	0	0	0	0
Glyma16g01460.1	0	0	0	0	1	0	0	0	0	0
Glyma17g11430.1	0	0	0	0	1	0	0	0	0	0
Glyma18g04660.1	0	0	0	0	1	0	0	0	0	0
Glyma18g35450.1	0	0	0	0	1	0	0	0	0	0
Glyma18g52310.1	0	0	0	0	1	0	0	0	0	0
Glyma20g25920.1	0	0	0	0	1	0	0	0	0	0
Glyma07g37240.2	0	0	0	0	0	1	1	0	1	1
Glyma04g13670.1	0	0	0	0	0	1	0	1	0	0
Glyma20g38560.1	0	0	0	0	0	1	0	1	0	0
Glyma05g38110.1	0	0	0	0	0	1	0	0	1	1
Glyma11g10080.1	0	0	0	0	0	1	0	0	1	1
Glyma17g03340.1	0	0	0	0	0	1	0	0	1	1
Glyma01g40150.1	0	0	0	0	0	1	0	0	0	0
Glyma01g40340.2	0	0	0	0	0	1	0	0	0	0
Glyma02g13820.1	0	0	0	0	0	1	0	0	0	0
Glyma06g46680.1	0	0	0	0	0	1	0	0	0	0
Glyma06g48360.5	0	0	0	0	0	1	0	0	0	0
Glyma07g02500.1	0	0	0	0	0	1	0	0	0	0
Glyma08g17600.1	0	0	0	0	0	1	0	0	0	0
Glyma10g09557.1	0	0	0	0	0	1	0	0	0	0
Glyma11g30010.1	0	0	0	0	0	1	0	0	0	0
Glyma12g04701.2	0	0	0	0	0	1	0	0	0	0
Glyma14g35410.1	0	0	0	0	0	1	0	0	0	0
Glyma15g31290.1	0	0	0	0	0	1	0	0	0	0
Glyma18g39690.1	0	0	0	0	0	1	0	0	0	0
Glyma19g35110.1	0	0	0	0	0	1	0	0	0	0
Glyma20g31190.1	0	0	0	0	0	1	0	0	0	0
Glyma02g44350.1	0	0	0	0	0	0	1	0	0	0
Glyma05g00470.1	0	0	0	0	0	0	1	0	0	0
Glyma05g32220.2	0	0	0	0	0	0	1	0	0	0
Glyma13g24470.1	0	0	0	0	0	0	1	0	0	0
Glyma15g02230.1	0	0	0	0	0	0	0	1	0	1
Glyma16g05240.1	0	0	0	0	0	0	0	1	0	1
Glyma17g04040.1	0	0	0	0	0	0	0	1	0	1
Glyma07g15560.1	0	0	0	0	0	0	0	1	0	0
Glyma11g04190.1	0	0	0	0	0	0	0	1	0	0
Glyma17g00470.6	0	0	0	0	0	0	0	1	0	0
Glyma17g07260.1	0	0	0	0	0	0	0	1	0	0
Glyma10g02270.1	0	0	0	0	0	0	0	0	1	1
Glyma01g42661.1	0	0	0	0	0	0	0	0	1	0
Glyma03g38630.1	0	0	0	0	0	0	0	0	1	0
Glyma05g34790.2	0	0	0	0	0	0	0	0	1	0
Glyma06g01730.1	0	0	0	0	0	0	0	0	1	0
Glyma06g12020.1	0	0	0	0	0	0	0	0	1	0
Glyma06g14960.1	0	0	0	0	0	0	0	0	1	0
Glyma07g36040.1	0	0	0	0	0	0	0	0	1	0
Glyma09g36250.3	0	0	0	0	0	0	0	0	1	0
Glyma12g34500.1	0	0	0	0	0	0	0	0	1	0
Glyma12g36330.1	0	0	0	0	0	0	0	0	1	0
Glyma15g41330.1	0	0	0	0	0	0	0	0	1	0
Glyma16g33400.1	0	0	0	0	0	0	0	0	1	0
Glyma17g03365.1	0	0	0	0	0	0	0	0	1	0
Glyma18g48160.2	0	0	0	0	0	0	0	0	1	0
Glyma02g01700.1	0	0	0	0	0	0	0	0	0	1
Glyma02g46050.3	0	0	0	0	0	0	0	0	0	1
Glyma02g46380.1	0	0	0	0	0	0	0	0	0	1
Glyma03g27580.1	0	0	0	0	0	0	0	0	0	1
Glyma05g26290.1	0	0	0	0	0	0	0	0	0	1
Glyma05g33410.2	0	0	0	0	0	0	0	0	0	1
Glyma05g34510.1	0	0	0	0	0	0	0	0	0	1
Glyma06g08670.1	0	0	0	0	0	0	0	0	0	1
Glyma07g16850.1	0	0	0	0	0	0	0	0	0	1
Glyma08g46860.1	0	0	0	0	0	0	0	0	0	1
Glyma11g20570.2	0	0	0	0	0	0	0	0	0	1
Glyma12g04390.1	0	0	0	0	0	0	0	0	0	1
Glyma12g32850.1	0	0	0	0	0	0	0	0	0	1
Glyma13g23400.1	0	0	0	0	0	0	0	0	0	1
Glyma14g00760.1	0	0	0	0	0	0	0	0	0	1
Glyma14g01850.7	0	0	0	0	0	0	0	0	0	1
Glyma14g08200.1	0	0	0	0	0	0	0	0	0	1
Glyma14g09440.1	0	0	0	0	0	0	0	0	0	1
Glyma14g40320.2	0	0	0	0	0	0	0	0	0	1
Glyma15g23220.1	0	0	0	0	0	0	0	0	0	1
Glyma16g13580.1	0	0	0	0	0	0	0	0	0	1
Glyma17g06280.1	0	0	0	0	0	0	0	0	0	1
Glyma17g18440.1	0	0	0	0	0	0	0	0	0	1
Glyma20g24200.1	0	0	0	0	0	0	0	0	0	1
Glyma20g33340.1	0	0	0	0	0	0	0	0	0	1
Glyma20g39340.1	0	0	0	0	0	0	0	0	0	1
