# Supplementary material for: Analyses of the Xylem Sap Proteomes Identified Candidate Fusarium virguliforme Proteinacious Toxins
Source: PLoS One. 2014 May 20;9(5):e93667. doi: 10.1371/journal.pone.0093667 (PMC4028188; doi:10.1371/journal.pone.0093667)
Supplement: Table S5 — Blast2Go results for the 112 soybean proteins identified in the xylem saps of both F. virguliforme -infected and F. virguliforme -uninfected soybean plants. (XLSX) [file pone.0093667.s005.xlsx]

## Sheet: Table S5
Table S5: Blast2Go analysis of the 112 soybean proteins identified in the xylem saps of both F. virguliforme-infected and F. virguliforme-uninfected soybean plants.
Sequence Name	Sequence Description	Seq. Length	#Hits	min. eValue	mean Similarity	#GOs	GOs	Enzyme Codes	InterProScan
Glyma14g10456|Glyma14g10456.1	endo- -beta-xylanase a-like	930	20	0	0.8645	2	P:carbohydrate metabolic process; F:catalytic activity	-	IPR001000 (PRINTS); IPR003305 (PFAM); IPR008979 (G3DSA:2.60.120.GENE3D); IPR013781 (G3DSA:3.20.20.GENE3D); IPR017853 (SUPERFAMILY); PTHR31490 (PANTHER)
Glyma14g36850|Glyma14g36850.1	fructose bisphosphate aldolase	358	20	0	0.9415	10	C:cytosol; F:copper ion binding; C:mitochondrion; P:response to salt stress; P:pentose-phosphate shunt; C:plasmodesma; P:glycolysis; F:fructose-bisphosphate aldolase activity; P:response to cadmium ion; C:plasma membrane	EC:4.1.2.13	IPR000741 (PANTHER); IPR013785 (G3DSA:3.20.20.GENE3D); SSF51569 (SUPERFAMILY)
Glyma02g05370|Glyma02g05370.1	40s ribosomal protein s4-like	264	20	1.71294e-176	0.977	4	C:ribosome; F:structural constituent of ribosome; F:RNA binding; P:translation	-	IPR000876 (PIR); IPR002942 (PFAM); IPR005824 (PFAM); IPR013843 (PFAM); IPR013845 (PRODOM); IPR018199 (PROSITE); PTHR11581:SF0 (PANTHER)
Glyma02g05350|Glyma02g05350.1	ferredoxin--nadp leaf chloroplastic-like isoform 1	362	20	0	0.945	33	P:negative regulation of defense response; P:pentose-phosphate shunt; F:flavin adenine dinucleotide binding; P:detection of biotic stimulus; C:chloroplast envelope; C:apoplast; F:protein binding; P:jasmonic acid mediated signaling pathway; P:salicylic acid biosynthetic process; P:systemic acquired resistance, salicylic acid mediated signaling pathway; P:positive regulation of catalytic activity; …	EC:1.6.99.1; EC:1.18.1.2	IPR001433 (PFAM); IPR001709 (PRINTS); IPR008333 (PFAM); IPR012146 (PIR); IPR015701 (PTHR19384:PANTHER); IPR017927 (PROFILE); IPR017938 (SUPERFAMILY); G3DSA:2.40.30.10 (GENE3D), G3DSA:3.40.50.80 (GENE3D), PTHR19384 (PANTHER), SSF52343 (SUPERFAMILY)
Glyma02g07140|Glyma02g07140.1	ribonuclease 1-like	231	20	2.99058e-172	0.5995	2	F:RNA binding; F:ribonuclease T2 activity	EC:3.1.27.1	IPR001568 (G3DSA:3.90.730.GENE3D)
Glyma02g18090|Glyma02g18090.1	lectin precursor	297	20	0	0.845	1	F:mannose binding	-	IPR000985 (PROSITE); IPR001220 (PFAM); IPR008985 (SUPERFAMILY); IPR013320 (G3DSA:2.60.120.GENE3D); IPR016363 (PIR); PTHR32401 (PANTHER), PTHR32401:SF0 (PANTHER)
Glyma02g00810|Glyma02g00810.1	malate dehydrogenase	332	20	0	0.97	5	C:cytoplasm; P:malate metabolic process; P:tricarboxylic acid cycle; P:cellular carbohydrate metabolic process; F:L-malate dehydrogenase activity	EC:1.1.1.37	IPR001236 (PFAM); IPR001252 (PROSITE); IPR001557 (PIR); IPR010945 (PANTHER); IPR011274 (TIGRFAMs); IPR015955 (G3DSA:3.90.110.GENE3D); IPR016040 (G3DSA:3.40.50.GENE3D); IPR022383 (PFAM); PTHR23382:SF0 (PANTHER), SSF51735 (SUPERFAMILY)
Glyma02g07150|Glyma02g07150.1	ribonuclease 1-like	231	20	9.60033e-171	0.5935	2	F:RNA binding; F:ribonuclease T2 activity	EC:3.1.27.1	IPR001568 (G3DSA:3.90.730.GENE3D)
Glyma02g09780|Glyma02g09780.2	lipid transfer protein	95	20	6.22584e-50	0.8085	6	P:regulation of plant-type hypersensitive response; F:lipid binding; P:positive regulation of flavonoid biosynthetic process; P:lipid transport; P:protein targeting to membrane; C:extracellular region	-	IPR016140 (PFAM); G3DSA:1.10.110.10 (GENE3D)
Glyma12g31850|Glyma12g31850.1	dienelactone hydrolase family protein	245	20	1.84451e-170	0.9255	4	C:cytosol; F:carboxymethylenebutenolidase activity; C:chloroplast; P:response to zinc ion	EC:3.1.1.45	IPR002925 (PFAM); G3DSA:3.40.50.1820 (GENE3D), PTHR17630 (PANTHER), PTHR17630:SF19 (PANTHER), SSF53474 (SUPERFAMILY)
Glyma12g07370|Glyma12g07370.1	fasciclin-like arabinogalactan protein 12-like	291	20	6.16933e-131	0.8765	0	-		IPR000782 (G3DSA:2.30.180.GENE3D); PTHR32077 (PANTHER), PTHR32077:SF0 (PANTHER), SignalP-NN(euk) (SIGNALP)
Glyma12g07780|Glyma12g07780.3	ascorbate peroxidase	250	20	2.9385e-154	0.98	5	F:heme binding; F:metal ion binding; P:oxidation-reduction process; F:L-ascorbate peroxidase activity; P:response to oxidative stress	EC:1.11.1.11	IPR002016 (PRINTS); IPR002207 (PRINTS); IPR010255 (SUPERFAMILY); IPR019793 (PROSITE); IPR019794 (PROSITE); G3DSA:1.10.420.10 (GENE3D), G3DSA:1.10.520.10 (GENE3D), PTHR31356 (PANTHER)
Glyma12g08310|Glyma12g08310.1	rubisco subunit binding-protein alpha subunit	584	20	0	0.961	3	F:ATP binding; P:protein refolding; C:chloroplast	-	IPR001844 (PRINTS); IPR002423 (PANTHER); IPR018370 (PROSITE); IPR027409 (G3DSA:3.50.7.GENE3D); IPR027413 (G3DSA:1.10.560.GENE3D); PTHR11353:SF11 (PANTHER), SSF54849 (SUPERFAMILY)
Glyma12g16340|Glyma12g16340.1	early nodulin-like protein	213	20	4.03163e-108	0.7975	4	C:anchored to membrane; F:copper ion binding; F:electron carrier activity; C:plasma membrane	-	IPR003245 (PRODOM); IPR008972 (G3DSA:2.60.40.GENE3D)
Glyma12g06606|Glyma12g06606.1	ribulose- -bisphosphate carboxylase oxygenase large subunit	146	20	7.48607e-81	0.8905	1	F:magnesium ion binding	-	IPR000685 (G3DSA:3.20.20.GENE3D); PTHR23321 (PANTHER), PTHR23321:SF19 (PANTHER)
Glyma12g02790|Glyma12g02790.2	peptidyl-prolyl cis-trans isomerase 1-like	241	20	3.93926e-113	0.962	5	P:protein folding; P:protein peptidyl-prolyl isomerization; F:peptide binding; C:cytoplasm; F:peptidyl-prolyl cis-trans isomerase activity	EC:5.2.1.8	IPR002130 (PRINTS); IPR020892 (PROSITE); G3DSA:2.40.100.10 (GENE3D), PTHR11071 (PANTHER)
Glyma12g06910|Glyma12g06910.1	heat shock	649	20	0	0.9815	4	F:2-alkenal reductase [NAD(P)] activity; F:ATP binding; P:response to stress; P:oxidation-reduction process	EC:1.3.1.74	IPR013126 (PRINTS); IPR018181 (PROSITE); G3DSA:1.20.1270.10 (GENE3D), G3DSA:2.60.34.10 (GENE3D), G3DSA:3.30.30.30 (GENE3D), G3DSA:3.30.420.40 (GENE3D), G3DSA:3.90.640.10 (GENE3D), PTHR19375 (PANTHER), SSF100920 (SUPERFAMILY), SSF100934 (SUPERFAMILY), SSF53067 (SUPERFAMILY)
Glyma12g19520|Glyma12g19520.1	mitochondrial malate dehydrogenase	345	20	0	0.935	5	P:cellular carbohydrate metabolic process; C:mitochondrial matrix; F:L-malate dehydrogenase activity; P:malate metabolic process; P:tricarboxylic acid cycle	EC:1.1.1.37	IPR001236 (PFAM); IPR001252 (PROSITE); IPR001557 (PIR); IPR010097 (PTHR11540:PANTHER); IPR015955 (G3DSA:3.90.110.GENE3D); IPR016040 (G3DSA:3.40.50.GENE3D); IPR022383 (PFAM); SSF51735 (SUPERFAMILY)
Glyma11g14950|Glyma11g14950.1	hsp72_sollc ame: full=heat shock cognate 70 kda protein 2	649	20	0	0.927	59	C:cell surface; P:negative regulation of transcription, DNA-dependent; C:extracellular vesicular exosome; P:post-Golgi vesicle-mediated transport; P:response to water deprivation; P:autophagy; P:modulation by virus of host morphology or physiology; C:spliceosomal complex; C:neuron projection; F:unfolded protein binding; C:clathrin-sculpted gamma-aminobutyric acid transport vesicle membrane; P:hea…	-	IPR013126 (PRINTS); IPR018181 (PROSITE); G3DSA:1.20.1270.10 (GENE3D), G3DSA:2.60.34.10 (GENE3D), G3DSA:3.30.30.30 (GENE3D), G3DSA:3.30.420.40 (GENE3D), G3DSA:3.90.640.10 (GENE3D), PTHR19375 (PANTHER), SSF100920 (SUPERFAMILY), SSF100934 (SUPERFAMILY), SSF53067 (SUPERFAMILY)
Glyma11g38220|Glyma11g38220.1	loxh1_mouse ame: full=lipoxygenase homology domain-containing protein 1	184	1	0.000364665	0.46	1	F:protein binding	-	IPR001024 (G3DSA:2.60.60.GENE3D); IPR008976 (SUPERFAMILY); PTHR31718 (PANTHER)
Glyma11g13580|Glyma11g13580.1	scrk2_sollc ame: full=fructokinase-2	331	20	0	0.7555	16	C:cytosol; P:response to glucose stimulus; P:response to sucrose stimulus; P:response to fructose stimulus; C:plasmodesma; P:transition metal ion transport; C:cytoplasmic membrane-bounded vesicle; F:ATP binding; F:ribokinase activity; P:starch biosynthetic process; P:D-ribose metabolic process; P:phosphorylation; C:chloroplast; C:Golgi apparatus; C:plasma membrane; F:fructokinase activity	EC:2.7.1.15; EC:2.7.1.4	IPR002139 (PRINTS); IPR002173 (PROSITE); IPR011611 (PFAM); G3DSA:3.40.1190.20 (GENE3D), PTHR10584 (PANTHER), PTHR10584:SF34 (PANTHER), SSF53613 (SUPERFAMILY)
Glyma11g10240|Glyma11g10240.1	expansin-like a1-like	259	20	1.43826e-167	0.9015	4	C:extracellular region; C:plant-type cell wall; P:sexual reproduction; C:membrane	-	IPR005795 (PRINTS); IPR007112 (SMART); IPR007117 (G3DSA:2.60.40.GENE3D); IPR007118 (PRINTS); IPR009009 (PFAM); IPR014733 (G3DSA:2.40.40.GENE3D); PTHR31436 (PANTHER), PTHR31436:SF0 (PANTHER)
Glyma11g21001|Glyma11g21001.1	disease resistance response protein 206-like	348	20	3.36711e-151	0.755	0	-		IPR004265 (PFAM); PTHR21495 (PANTHER)
Glyma06g03410|Glyma06g03410.1	isoflavone reductase homolog	310	20	0	0.917	0	-		IPR008030 (PFAM); IPR016040 (G3DSA:3.40.50.GENE3D); G3DSA:3.90.25.10 (GENE3D), PTHR10366 (PANTHER), PTHR10366:SF136 (PANTHER), SSF51735 (SUPERFAMILY)
Glyma06g10650|Glyma06g10650.1	14-3-3 protein	279	20	3.10943e-175	0.9845	1	F:protein domain specific binding	-	IPR000308 (PRINTS); IPR023409 (PROSITE); IPR023410 (G3DSA:1.20.190.GENE3D); PTHR18860:SF0 (PANTHER)
Glyma06g28890|Glyma06g28890.1	peroxidase 25-like	323	20	0	0.8665	9	F:metal ion binding; P:response to oxidative stress; P:plant-type cell wall organization; F:heme binding; P:lignin metabolic process; F:peroxidase activity; C:extracellular region; P:transition metal ion transport; P:oxidation-reduction process	EC:1.11.1.7	IPR000823 (PRINTS); IPR002016 (PRINTS); IPR010255 (SUPERFAMILY); IPR019793 (PROSITE); IPR019794 (PROSITE); G3DSA:1.10.420.10 (GENE3D), G3DSA:1.10.520.10 (GENE3D), PTHR31235 (PANTHER), SignalP-NN(euk) (SIGNALP)
Glyma06g47510|Glyma06g47510.1	60s ribosomal protein l11-like	218	20	1.34799e-102	0.9805	4	C:ribosome; F:structural constituent of ribosome; P:translation; F:rRNA binding	-	IPR002132 (PIR); IPR020929 (PROSITE); IPR022803 (G3DSA:3.30.1440.GENE3D); PTHR11994:SF2 (PANTHER)
Glyma06g18110|Glyma06g18110.1	glyceraldehyde-3-phosphate dehydrogenase	338	20	0	0.966	6	C:cytoplasm; F:NAD binding; F:NADP binding; P:glycolysis; F:glyceraldehyde-3-phosphate dehydrogenase (NAD+) (phosphorylating) activity; P:oxidation-reduction process	EC:1.2.1.12	IPR006424 (TIGRFAMs); IPR016040 (G3DSA:3.40.50.GENE3D); IPR020828 (PFAM); IPR020829 (PFAM); IPR020830 (PROSITE); IPR020831 (PRINTS); G3DSA:3.30.360.10 (GENE3D), SSF51735 (SUPERFAMILY), SSF55347 (SUPERFAMILY)
Glyma06g02481|Glyma06g02481.1	subtilisin-like protease-like	766	20	0	0.8135	4	P:negative regulation of catalytic activity; P:proteolysis; F:identical protein binding; F:serine-type endopeptidase activity	EC:3.4.21.0	IPR000209 (G3DSA:3.40.50.GENE3D); IPR003137 (PFAM); IPR010259 (PFAM); IPR015500 (PRINTS); IPR022398 (PROSITE); IPR023828 (PROSITE); G3DSA:3.30.70.80 (GENE3D), PTHR10795:SF17 (PANTHER)
Glyma06g15030|Glyma06g15030.1	peroxidase 4-like	320	20	0	0.907	5	F:heme binding; F:metal ion binding; F:peroxidase activity; P:oxidation-reduction process; P:response to oxidative stress	EC:1.11.1.7	IPR000823 (PRINTS); IPR002016 (PRINTS); IPR010255 (SUPERFAMILY); IPR019793 (PROSITE); IPR019794 (PROSITE); G3DSA:1.10.420.10 (GENE3D), G3DSA:1.10.520.10 (GENE3D), PTHR31388 (PANTHER), PTHR31388:SF0 (PANTHER), SignalP-NN(euk) (SIGNALP), tmhmm (TMHMM)
Glyma04g14650|Glyma04g14650.1	acyl- -binding protein	90	20	3.63975e-59	0.916	12	P:response to absence of light; C:cytosol; F:fatty-acyl-CoA binding; P:myo-inositol hexakisphosphate biosynthetic process; P:response to salt stress; P:lipid transport; P:calcium ion transport; P:response to freezing; P:Golgi organization; F:phosphatidylcholine binding; P:cysteine biosynthetic process; C:plasma membrane	-	IPR000582 (PRINTS); IPR014352 (G3DSA:1.20.80.GENE3D); PTHR23310 (PANTHER), PTHR23310:SF10 (PANTHER)
Glyma04g01020|Glyma04g01020.1	probable fructose-bisphosphate aldolase chloroplastic-like	395	20	0	0.9445	2	P:glycolysis; F:fructose-bisphosphate aldolase activity	EC:4.1.2.13	IPR000741 (PANTHER); IPR013785 (G3DSA:3.20.20.GENE3D); SSF51569 (SUPERFAMILY)
Glyma04g04730|Glyma04g04730.1	subtilisin-like protease-like	770	20	0	0.843	5	C:extracellular region; P:negative regulation of catalytic activity; P:proteolysis; F:identical protein binding; F:serine-type endopeptidase activity	EC:3.4.21.0	IPR000209 (G3DSA:3.40.50.GENE3D); IPR003137 (PFAM); IPR010259 (PFAM); IPR015500 (PRINTS); IPR023828 (PROSITE); G3DSA:3.30.70.80 (GENE3D), G3DSA:3.50.30.30 (GENE3D), PTHR10795:SF17 (PANTHER), SignalP-NN(euk) (SIGNALP)
Glyma04g02240|Glyma04g02240.1	plastocyanin chloroplast	165	20	4.85391e-83	0.859	4	F:copper ion binding; F:electron carrier activity; C:chloroplast thylakoid membrane; P:electron transport chain	-	IPR000923 (PFAM); IPR001235 (PRINTS); IPR002387 (PRINTS); IPR008972 (G3DSA:2.60.40.GENE3D)
Glyma08g45610|Glyma08g45610.1	trypsin inhibitor a-like	238	20	9.48435e-150	0.6025	1	F:endopeptidase inhibitor activity	-	IPR002160 (PRINTS); IPR011065 (SUPERFAMILY); G3DSA:2.80.10.50 (GENE3D)
Glyma08g18760|Glyma08g18760.1	ru large subunit-binding protein subunit chloroplastic-like	592	20	0	0.978	10	P:protein refolding; C:mitochondrion; C:nucleolus; C:chloroplast envelope; P:chloroplast organization; P:ovule development; F:ATP binding; C:chloroplast stroma; C:cytosolic ribosome; C:Golgi apparatus	-	IPR001844 (PRINTS); IPR002423 (PANTHER); IPR018370 (PROSITE); IPR027409 (G3DSA:3.50.7.GENE3D); IPR027413 (G3DSA:1.10.560.GENE3D); PTHR11353:SF8 (PANTHER), SSF54849 (SUPERFAMILY)
Glyma08g21390|Glyma08g21390.1	acid phosphatase	267	20	1.40295e-167	0.793	1	F:acid phosphatase activity	EC:3.1.3.2	IPR005519 (PFAM); IPR010028 (TIGRFAMs); IPR014403 (PIR); IPR023214 (G3DSA:3.40.50.GENE3D); PTHR31284 (PANTHER), PTHR31284:SF0 (PANTHER)
Glyma08g19180|Glyma08g19180.1	cationic peroxidase 2-like	325	20	0	0.864	6	F:metal ion binding; P:hydrogen peroxide catabolic process; F:heme binding; F:peroxidase activity; C:extracellular region; P:oxidation-reduction process	EC:1.11.1.7	IPR000823 (PRINTS); IPR002016 (PRINTS); IPR010255 (SUPERFAMILY); IPR019793 (PROSITE); IPR019794 (PROSITE); G3DSA:1.10.420.10 (GENE3D), G3DSA:1.10.520.10 (GENE3D), PTHR31235 (PANTHER)
Glyma08g43690|Glyma08g43690.1	40s ribosomal protein s8	219	20	1.96797e-131	0.938	11	P:maturation of SSU-rRNA from tricistronic rRNA transcript (SSU-rRNA, 5.8S rRNA, LSU-rRNA); P:oxidation-reduction process; F:rRNA binding; F:structural constituent of ribosome; F:oxidoreductase activity, acting on paired donors, with incorporation or reduction of molecular oxygen; P:translational elongation; F:electron carrier activity; C:cytosolic small ribosomal subunit; F:heme binding; C:chlor…	-	IPR001047 (PANTHER); IPR018283 (PROSITE); IPR022309 (PFAM); PTHR10394:SF1 (PANTHER)
Glyma08g45531|Glyma08g45531.1	kunitz trypsin inhibitor	217	20	2.1158e-135	0.9875	4	F:serine-type endopeptidase inhibitor activity; P:proteolysis; P:negative regulation of endopeptidase activity; F:peptidase activity	-	IPR002160 (PRINTS); IPR011065 (SUPERFAMILY); G3DSA:2.80.10.50 (GENE3D)
Glyma08g11480|Glyma08g11480.1	s-adenosyl-l-homocysteine hydrolase	485	20	0	0.974	3	F:adenosylhomocysteinase activity; P:one-carbon metabolic process; P:response to stress	EC:3.3.1.1	IPR000043 (PIR); IPR015878 (PFAM); IPR016040 (G3DSA:3.40.50.GENE3D); IPR020082 (PROSITE); G3DSA:3.40.50.1480 (GENE3D), SSF51735 (SUPERFAMILY), SSF52283 (SUPERFAMILY)
Glyma08g21410|Glyma08g21410.1	vegetative storage protein	254	20	1.68909e-179	0.8215	2	F:acid phosphatase activity; F:nutrient reservoir activity	EC:3.1.3.2	IPR005519 (PFAM); IPR011267 (TIGRFAMs); IPR014403 (PIR); IPR023214 (G3DSA:3.40.50.GENE3D); PTHR31284 (PANTHER), PTHR31284:SF0 (PANTHER)
Glyma08g41280|Glyma08g41280.1	60s ribosomal protein l34-like	120	20	1.7518e-60	0.975	3	C:ribosome; F:structural constituent of ribosome; P:translation	-	IPR008195 (PRINTS); IPR018065 (PROSITE)
Glyma17g03350|Glyma17g03350.1	pathogenesis-related protein class 10	158	20	1.58145e-89	0.8925	2	P:response to biotic stimulus; P:defense response	-	IPR000916 (PFAM); IPR023393 (G3DSA:3.30.530.GENE3D); IPR024949 (PRINTS); SSF55961 (SUPERFAMILY)
Glyma17g17730|Glyma17g17730.1	peroxidase 73-like	325	20	0	0.906	5	F:heme binding; F:metal ion binding; F:peroxidase activity; P:oxidation-reduction process; P:response to oxidative stress	EC:1.11.1.7	IPR000823 (PRINTS); IPR002016 (PRINTS); IPR010255 (SUPERFAMILY); IPR019793 (PROSITE); IPR019794 (PROSITE); G3DSA:1.10.420.10 (GENE3D), G3DSA:1.10.520.10 (GENE3D), PTHR31517 (PANTHER)
Glyma17g06090|Glyma17g06090.1	peroxidase n-like	332	20	0	0.8515	7	F:heme binding; F:metal ion binding; C:cytoplasm; F:peroxidase activity; C:nucleus; P:oxidation-reduction process; P:response to oxidative stress	EC:1.11.1.7	IPR000823 (PRINTS); IPR002016 (PRINTS); IPR010255 (SUPERFAMILY); IPR019793 (PROSITE); IPR019794 (PROSITE); G3DSA:1.10.420.10 (GENE3D), G3DSA:1.10.520.10 (GENE3D), PTHR31388 (PANTHER), PTHR31388:SF0 (PANTHER)
Glyma17g17850|Glyma17g17850.1	subtilisin-like protease-like	760	20	0	0.871	8	F:identical protein binding; C:plant-type cell wall; F:serine-type endopeptidase activity; P:mucilage extrusion from seed coat; P:mucilage metabolic process involved in seed coat development; P:proteolysis; P:negative regulation of catalytic activity; C:apoplast	EC:3.4.21.0	IPR000209 (G3DSA:3.40.50.GENE3D); IPR003137 (PFAM); IPR010259 (PFAM); IPR015500 (PRINTS); IPR023828 (PROSITE); G3DSA:3.50.30.30 (GENE3D), PTHR10795:SF17 (PANTHER), SignalP-NN(euk) (SIGNALP), tmhmm (TMHMM)
Glyma17g35720|Glyma17g35720.1	cysteine proteinase	476	20	0	0.8685	4	F:2-alkenal reductase [NAD(P)] activity; P:proteolysis; P:oxidation-reduction process; F:cysteine-type peptidase activity	EC:1.3.1.74	IPR000118 (PFAM); IPR000169 (PROSITE); IPR000668 (PRINTS); IPR013128 (PANTHER); IPR013201 (PFAM); IPR025660 (PROSITE); IPR025661 (PROSITE); G3DSA:3.90.70.10 (GENE3D), PTHR12411:SF44 (PANTHER), SSF54001 (SUPERFAMILY), SSF57277 (SUPERFAMILY)
Glyma17g11790|Glyma17g11790.1	purple acid phosphatase-like protein	512	20	0	0.9225	10	P:phosphate ion homeostasis; F:metal ion binding; C:plant-type cell wall; C:vacuole; F:acid phosphatase activity; P:response to cadmium ion; F:protein serine/threonine phosphatase activity; P:response to osmotic stress; C:extracellular region; C:cytosol	EC:3.1.3.2	IPR004843 (PFAM); IPR008963 (SUPERFAMILY); IPR015914 (G3DSA:2.60.40.GENE3D); IPR025733 (PFAM); G3DSA:3.60.21.10 (GENE3D), PTHR22953 (PANTHER), PTHR22953:SF0 (PANTHER), SSF56300 (SUPERFAMILY)
Glyma13g41960|Glyma13g41960.1	fructokinase 2	331	20	0	0.9335	6	F:ribokinase activity; P:D-ribose metabolic process; P:phosphorylation; F:ATP binding; P:starch biosynthetic process; F:fructokinase activity	EC:2.7.1.15; EC:2.7.1.4	IPR002139 (PRINTS); IPR002173 (PROSITE); IPR011611 (PFAM); G3DSA:3.40.1190.20 (GENE3D), PTHR10584 (PANTHER), PTHR10584:SF34 (PANTHER), SSF53613 (SUPERFAMILY)
Glyma13g34290|Glyma13g34290.1	gamma-glutamyl hydrolase-like	348	20	0	0.7405	4	P:glutamine metabolic process; C:extracellular space; F:gamma-glutamyl-peptidase activity; C:cell wall	EC:3.4.19.9	IPR011697 (PFAM); IPR015527 (PANTHER); G3DSA:3.40.50.880 (GENE3D), PTHR11315:SF0 (PANTHER), SSF52317 (SUPERFAMILY)
Glyma13g42330|Glyma13g42330.1	lipoxygenase l-5	853	20	0	0.91	6	C:cytoplasm; P:oxylipin biosynthetic process; F:linoleate 13S-lipoxygenase activity; F:iron ion binding; P:oxidation-reduction process; F:protein binding	EC:1.13.11.12	IPR000907 (PANTHER); IPR001024 (G3DSA:2.60.60.GENE3D); IPR001246 (PRINTS); IPR008976 (SUPERFAMILY); IPR013819 (PRINTS); IPR020833 (PROSITE); IPR020834 (PROSITE); IPR027433 (G3DSA:4.10.372.GENE3D); G3DSA:1.20.245.10 (GENE3D), G3DSA:3.10.450.60 (GENE3D), G3DSA:4.10.375.10 (GENE3D), PTHR11771:SF2 (PANTHER)
Glyma13g17421|Glyma13g17421.1	sucrose synthase	805	20	0	0.97	4	P:nodulation; F:sucrose synthase activity; P:biosynthetic process; P:sucrose metabolic process	EC:2.4.1.13	IPR000368 (PFAM); IPR001296 (PFAM); IPR012820 (PTHR12526:PANTHER); G3DSA:3.40.50.2000 (GENE3D), PTHR12526 (PANTHER), SSF53756 (SUPERFAMILY)
Glyma13g16590|Glyma13g16590.1	peroxidase n-like	330	20	0	0.848	7	F:heme binding; F:metal ion binding; C:cytoplasm; F:peroxidase activity; C:nucleus; P:oxidation-reduction process; P:response to oxidative stress	EC:1.11.1.7	IPR000823 (PRINTS); IPR002016 (PRINTS); IPR010255 (SUPERFAMILY); IPR019793 (PROSITE); IPR019794 (PROSITE); G3DSA:1.10.420.10 (GENE3D), G3DSA:1.10.520.10 (GENE3D), PTHR31388 (PANTHER), PTHR31388:SF0 (PANTHER)
Glyma13g39600|Glyma13g39600.1	serine carboxypeptidase-like 51-like	458	20	0	0.8325	2	F:serine-type carboxypeptidase activity; P:proteolysis	EC:3.4.16.0	IPR001563 (PRINTS); IPR018202 (PROSITE); G3DSA:3.40.50.1820 (GENE3D), PTHR11802:SF3 (PANTHER), SSF53474 (SUPERFAMILY)
Glyma05g14330|Glyma05g14330.1	proteasome subunit alpha type-3-like	261	20	3.39906e-166	0.98	5	C:cytoplasm; C:proteasome core complex, alpha-subunit complex; P:ubiquitin-dependent protein catabolic process; C:nucleus; F:threonine-type endopeptidase activity	EC:3.4.25.0	IPR000426 (PFAM); IPR001353 (PFAM); IPR023332 (PROFILE); G3DSA:3.60.20.10 (GENE3D), PTHR11599 (PANTHER), PTHR11599:SF10 (PANTHER), SSF56235 (SUPERFAMILY)
Glyma05g37490|Glyma05g37490.1	probable polygalacturonase-like	492	20	0	0.9185	4	P:carbohydrate metabolic process; C:extracellular region; C:integral to membrane; F:polygalacturonase activity	EC:3.2.1.15	IPR000743 (PFAM); IPR006626 (SMART); IPR011050 (SUPERFAMILY); IPR012334 (G3DSA:2.160.20.GENE3D); PTHR31339 (PANTHER), PTHR31339:SF0 (PANTHER)
Glyma05g35970|Glyma05g35970.1	profilin	131	20	4.14171e-76	0.95	4	P:actin cytoskeleton organization; C:cytoskeleton; C:cytoplasm; F:actin binding	-	IPR005455 (PRINTS); IPR027310 (PROSITE); G3DSA:3.30.450.30 (GENE3D)
Glyma05g22180|Glyma05g22180.1	peroxidase 73-like	325	20	0	0.9055	5	F:heme binding; F:metal ion binding; F:peroxidase activity; P:oxidation-reduction process; P:response to oxidative stress	EC:1.11.1.7	IPR000823 (PRINTS); IPR002016 (PRINTS); IPR010255 (SUPERFAMILY); IPR019793 (PROSITE); IPR019794 (PROSITE); G3DSA:1.10.420.10 (GENE3D), G3DSA:1.10.520.10 (GENE3D), PTHR31517 (PANTHER), SignalP-NN(euk) (SIGNALP)
Glyma05g38130|Glyma05g38130.1	thaumatin-like protein	224	20	8.94758e-147	0.8665	0	-		IPR001938 (PRINTS); IPR017949 (PROSITE); PTHR31048 (PANTHER)
Glyma05g28490|Glyma05g28490.1	serine hydroxymethyltransferase	471	20	0	0.963	11	P:glycine metabolic process; P:polar nucleus fusion; P:methylation; P:tetrahydrofolate interconversion; P:pollen development; F:glycine hydroxymethyltransferase activity; P:L-serine metabolic process; P:response to cadmium ion; F:pyridoxal phosphate binding; F:methyltransferase activity; C:plasma membrane	EC:2.1.2.1; EC:2.1.1.0	IPR001085 (PIR); IPR015421 (G3DSA:3.40.640.GENE3D); IPR015422 (G3DSA:3.90.1150.GENE3D); IPR015424 (SUPERFAMILY); IPR019798 (PROSITE); PTHR11680:SF0 (PANTHER)
Glyma05g30380|Glyma05g30380.1	basic blue protein	121	20	2.4961e-76	0.819	2	F:copper ion binding; F:electron carrier activity	-	IPR003245 (PRODOM); IPR008972 (G3DSA:2.60.40.GENE3D)
Glyma01g32750|Glyma01g32750.1	lipid transfer protein precursor	118	20	1.84232e-76	0.783	2	P:lipid transport; F:lipid binding	-	IPR000528 (PRINTS); IPR016140 (PFAM); G3DSA:1.10.110.10 (GENE3D)
Glyma19g37520|Glyma19g37520.1	enolase	444	20	0	0.951	4	C:phosphopyruvate hydratase complex; F:phosphopyruvate hydratase activity; F:magnesium ion binding; P:glycolysis	EC:4.2.1.11	IPR000941 (PRINTS); IPR020809 (PROSITE); IPR020810 (PFAM); IPR020811 (PFAM); G3DSA:3.20.20.120 (GENE3D), G3DSA:3.30.390.10 (GENE3D), SSF51604 (SUPERFAMILY), SSF54826 (SUPERFAMILY)
Glyma19g30140|Glyma19g30140.1	calmodulin	149	20	1.98321e-101	0.9985	12	C:cytosol; P:oxidation-reduction process; F:calcium ion binding; P:regulation of photomorphogenesis; P:acetyl-CoA metabolic process; P:detection of calcium ion; F:protein binding; F:2-alkenal reductase [NAD(P)] activity; P:calcium-mediated signaling; C:nucleus; C:plasma membrane; P:response to mechanical stimulus	EC:1.3.1.74	IPR002048 (SMART); IPR011992 (G3DSA:1.10.238.GENE3D); IPR018247 (PROSITE); PTHR23050 (PANTHER), SSF47473 (SUPERFAMILY)
Glyma19g42890|Glyma19g42890.2	superoxide dismutase	152	20	3.55916e-91	0.9375	9	P:gluconeogenesis; F:metal ion binding; P:response to oxidative stress; P:response to cadmium ion; F:superoxide dismutase activity; P:glycolysis; P:superoxide metabolic process; C:cytosol; P:oxidation-reduction process	EC:1.15.1.1	IPR001424 (PRINTS); IPR018152 (PROSITE); IPR024134 (PANTHER); SignalP-NN(euk) (SIGNALP)
Glyma15g09530|Glyma15g09530.1	gdsl esterase lipase at1g29670-like	382	20	0	0.738	2	P:lipid metabolic process; F:hydrolase activity	-	IPR001087 (PFAM); IPR013831 (G3DSA:3.40.50.GENE3D); PTHR22835 (PANTHER)
Glyma15g04805|Glyma15g04805.2	histone h4	188	20	4.68183e-73	1	14	C:cytosol; C:nucleosome; P:response to water deprivation; C:mitochondrion; C:nucleolus; C:plasmodesma; F:DNA binding; C:vacuolar membrane; C:thylakoid; P:nucleosome assembly; F:protein heterodimerization activity; C:chloroplast; C:Golgi apparatus; C:plasma membrane	-	IPR001951 (PRINTS); IPR007125 (PFAM); IPR009072 (G3DSA:1.10.20.GENE3D); IPR019809 (PROSITE)
Glyma15g04290|Glyma15g04290.1	triosephosphate isomerase	253	20	4.19097e-160	0.9385	5	C:cytoplasm; P:gluconeogenesis; F:triose-phosphate isomerase activity; P:pentose-phosphate shunt; P:glycolysis	EC:5.3.1.1	IPR000652 (PANTHER); IPR013785 (G3DSA:3.20.20.GENE3D); IPR020861 (PROSITE)
Glyma15g19580|Glyma15g19580.1	cysteine protease	354	20	0	0.8745	2	F:cysteine-type peptidase activity; P:proteolysis	-	IPR000169 (PROSITE); IPR000668 (PRINTS); IPR013128 (PANTHER); IPR013201 (PFAM); IPR025660 (PROSITE); IPR025661 (PROSITE); G3DSA:3.90.70.10 (GENE3D), PTHR12411:SF50 (PANTHER), SSF54001 (SUPERFAMILY)
Glyma15g04670|Glyma15g04670.4	60s ribosomal protein l23a-like	153	20	4.31472e-87	0.9405	5	C:ribosome; F:structural constituent of ribosome; P:translation; F:rRNA binding; F:nucleotide binding	-	IPR001014 (PROSITE); IPR005633 (PFAM); IPR012677 (G3DSA:3.30.70.GENE3D); IPR012678 (SUPERFAMILY); IPR013025 (PFAM); IPR019985 (TIGRFAMs); PTHR11620 (PANTHER)
Glyma03g32850|Glyma03g32850.1	heat shock protein 70	653	20	0	0.9805	4	F:2-alkenal reductase [NAD(P)] activity; F:ATP binding; P:response to stress; P:oxidation-reduction process	EC:1.3.1.74	IPR013126 (PRINTS); IPR018181 (PROSITE); G3DSA:1.20.1270.10 (GENE3D), G3DSA:2.60.34.10 (GENE3D), G3DSA:3.30.30.30 (GENE3D), G3DSA:3.30.420.40 (GENE3D), G3DSA:3.90.640.10 (GENE3D), PTHR19375 (PANTHER), SSF100920 (SUPERFAMILY), SSF100934 (SUPERFAMILY), SSF53067 (SUPERFAMILY)
Glyma03g22260|Glyma03g22260.1	auxin-induced in root cultures protein 12	244	20	1.83148e-151	0.6325	1	C:intrinsic to membrane	-	IPR005018 (PROFILE); IPR017214 (PFAM); PTHR31990 (PANTHER)
Glyma03g23890|Glyma03g23890.1	nadp-dependent alkenal double bond reductase p1-like	343	20	0	0.8705	3	F:zinc ion binding; F:2-alkenal reductase [NAD(P)] activity; P:oxidation-reduction process	EC:1.3.1.74	IPR002085 (PANTHER); IPR011032 (G3DSA:3.90.180.GENE3D); IPR013149 (PFAM); IPR016040 (G3DSA:3.40.50.GENE3D); PTHR11695:SF5 (PANTHER), SSF51735 (SUPERFAMILY)
Glyma03g04960|Glyma03g04960.1	lipid transfer protein	122	20	1.4169e-57	0.7975	2	F:lipid binding; P:lipid transport	-	IPR000528 (PRINTS); IPR016140 (PFAM); G3DSA:1.10.110.10 (GENE3D)
Glyma03g40110|Glyma03g40110.1	40s ribosomal protein s14-like	150	20	2.06279e-83	0.973	3	C:ribosome; F:structural constituent of ribosome; P:translation	-	IPR001971 (G3DSA:3.30.420.GENE3D); IPR018102 (PROSITE); PTHR11759:SF1 (PANTHER), SSF53137 (SUPERFAMILY)
Glyma03g26060|Glyma03g26060.1	blue copper	187	20	1.1489e-85	0.767	4	C:cytoplasmic membrane-bounded vesicle; C:mitochondrion; F:copper ion binding; F:electron carrier activity	-	IPR003245 (PRODOM); IPR008972 (G3DSA:2.60.40.GENE3D); SignalP-NN(euk) (SIGNALP), tmhmm (TMHMM)
Glyma20g26610|Glyma20g26610.1	plant basic secretory protein family protein	225	20	2.6656e-165	0.849	0	-		IPR007541 (PFAM); PS00142 (PROSITE)
Glyma09g34770|Glyma09g34770.1	acyl- -binding protein	90	20	7.63857e-59	0.898	12	P:response to absence of light; C:cytosol; F:fatty-acyl-CoA binding; P:myo-inositol hexakisphosphate biosynthetic process; P:response to salt stress; P:lipid transport; P:calcium ion transport; P:response to freezing; P:Golgi organization; F:phosphatidylcholine binding; P:cysteine biosynthetic process; C:plasma membrane	-	IPR000582 (PRINTS); IPR014352 (G3DSA:1.20.80.GENE3D); PTHR23310 (PANTHER), PTHR23310:SF10 (PANTHER)
Glyma10g43990|Glyma10g43990.1	chloroplastic-like	742	20	0	0.9345	4	P:reductive pentose-phosphate cycle; F:metal ion binding; F:transketolase activity; C:chloroplast thylakoid membrane	EC:2.2.1.1	IPR005474 (PFAM); IPR005475 (PFAM); IPR005476 (PFAM); IPR005478 (TIGRFAMs); IPR009014 (SUPERFAMILY); IPR015941 (G3DSA:3.40.50.GENE3D); IPR020826 (PROSITE); G3DSA:3.40.50.970 (GENE3D), PTHR11624 (PANTHER), PTHR11624:SF1 (PANTHER), SSF52518 (SUPERFAMILY)
Glyma10g07820|Glyma10g07820.1	monodehydroascorbate reductase	433	20	0	0.9335	5	C:cytoplasm; F:flavin adenine dinucleotide binding; P:cell redox homeostasis; F:monodehydroascorbate reductase (NADH) activity; P:oxidation-reduction process	EC:1.6.5.4	IPR013027 (PRINTS); IPR016156 (SUPERFAMILY); IPR023753 (PFAM); PR00411 (PRINTS), G3DSA:3.50.50.60 (GENE3D), PTHR22912 (PANTHER), PTHR22912:SF39 (PANTHER), SignalP-NN(euk) (SIGNALP), SSF51905 (SUPERFAMILY)
Glyma10g28890|Glyma10g28890.1	calreticulin	435	20	0	0.9535	4	P:protein folding; C:endoplasmic reticulum lumen; F:calcium ion binding; F:unfolded protein binding	-	IPR001580 (PRINTS); IPR008985 (SUPERFAMILY); IPR009033 (G3DSA:2.10.250.GENE3D); IPR009169 (PIR); IPR013320 (G3DSA:2.60.120.GENE3D); IPR018124 (PROSITE); PTHR11073:SF2 (PANTHER)
Glyma10g40720|Glyma10g40720.1	plant basic secretory protein family protein	230	20	5.63224e-164	0.821	0	-		IPR007541 (PFAM); PS00142 (PROSITE)
Glyma10g13450|Glyma10g13450.1	lectin precursor	280	20	0	0.808	1	F:carbohydrate binding	-	IPR000985 (PROSITE); IPR001220 (PFAM); IPR008985 (SUPERFAMILY); IPR013320 (G3DSA:2.60.120.GENE3D); IPR016363 (PIR); IPR019825 (PROSITE)
Glyma07g04960|Glyma07g04960.1	subtilisin-like protease-like	782	20	0	0.8795	6	C:extracellular region; P:negative regulation of catalytic activity; C:cell wall; P:proteolysis; F:identical protein binding; F:serine-type endopeptidase activity	EC:3.4.21.0	IPR000209 (G3DSA:3.40.50.GENE3D); IPR003137 (PFAM); IPR010259 (PFAM); IPR015500 (PRINTS); IPR023828 (PROSITE); G3DSA:3.50.30.30 (GENE3D), PTHR10795:SF17 (PANTHER)
Glyma07g01730|Glyma07g01730.1	vegetative storage protein	254	20	0	0.813	2	F:acid phosphatase activity; F:nutrient reservoir activity	EC:3.1.3.2	IPR005519 (PFAM); IPR011267 (TIGRFAMs); IPR014403 (PIR); IPR023214 (G3DSA:3.40.50.GENE3D); PTHR31284 (PANTHER), PTHR31284:SF0 (PANTHER), SignalP-NN(euk) (SIGNALP), tmhmm (TMHMM)
Glyma07g17000|Glyma07g17000.2	lipid-transfer protein dir1-like	101	20	5.16596e-64	0.774	0	-		IPR016140 (PFAM); G3DSA:1.10.110.10 (GENE3D)
Glyma16g01090|Glyma16g01090.1	subtilisin-like protease-like	773	20	0	0.827	9	C:cytosol; F:identical protein binding; P:chlorophyll catabolic process; C:plant-type cell wall; P:proteolysis; C:vacuolar membrane; P:negative regulation of catalytic activity; F:serine-type endopeptidase activity; C:apoplast	EC:3.4.21.0	IPR000209 (G3DSA:3.40.50.GENE3D); IPR003137 (PFAM); IPR009020 (SUPERFAMILY); IPR010259 (PFAM); IPR015500 (PRINTS); IPR023828 (PROSITE); G3DSA:3.30.70.80 (GENE3D), G3DSA:3.50.30.30 (GENE3D), PTHR10795:SF17 (PANTHER)
Glyma16g17190|Glyma16g17190.1	protein notum homolog	414	20	0	0.8545	0	-		IPR004963 (PANTHER); PTHR21562:SF1 (PANTHER)
Glyma16g04240|Glyma16g04240.3	5-methyltetrahydropteroyltriglutamate--homocysteine methyltransferase-like	763	20	0	0.9495	15	C:cytosol; F:copper ion binding; P:methionine biosynthetic process; F:methionine synthase activity; F:zinc ion binding; C:peroxisome; P:response to salt stress; C:chloroplast envelope; F:5-methyltetrahydropteroyltriglutamate-homocysteine S-methyltransferase activity; P:methylation; C:chloroplast stroma; P:response to zinc ion; P:response to cadmium ion; C:plasma membrane; C:apoplast	EC:2.1.1.13; EC:2.1.1.14	IPR002629 (PFAM); IPR006276 (PIR); IPR013215 (PFAM); G3DSA:3.20.20.210 (GENE3D), PTHR30519 (PANTHER), SSF51726 (SUPERFAMILY)
Glyma16g04770|Glyma16g04770.1	apyrase gs50	512	20	0	0.838	1	F:hydrolase activity	-	IPR000407 (PANTHER); PTHR11782:SF8 (PANTHER)
Glyma16g33710|Glyma16g33710.1	protease inhibitor	214	20	1.88472e-154	0.699	4	P:proteolysis; F:endopeptidase inhibitor activity; P:negative regulation of endopeptidase activity; F:peptidase activity	-	IPR002160 (PFAM); IPR011065 (SUPERFAMILY); G3DSA:2.80.10.50 (GENE3D)
Glyma16g08040|Glyma16g08040.1	quinone oxidoreductase-like protein chloroplastic-like	319	20	0	0.8755	3	F:zinc ion binding; P:oxidation-reduction process; F:NADPH:quinone reductase activity	EC:1.6.5.5	IPR002085 (PANTHER); IPR002364 (PROSITE); IPR011032 (G3DSA:3.90.180.GENE3D); IPR013154 (PFAM); IPR016040 (G3DSA:3.40.50.GENE3D); PTHR11695:SF34 (PANTHER), PF13602 (PFAM), SSF51735 (SUPERFAMILY)
Glyma16g00410|Glyma16g00410.1	stromal 70 kda heat shock-related chloroplastic-like	689	20	0	0.9325	7	P:protein folding; P:response to stress; F:ATP binding; C:chloroplast stroma; F:unfolded protein binding; F:2-alkenal reductase [NAD(P)] activity; P:oxidation-reduction process	EC:1.3.1.74	IPR012725 (TIGRFAMs); IPR013126 (PRINTS); IPR018181 (PROSITE); G3DSA:1.20.1270.10 (GENE3D), G3DSA:2.60.34.10 (GENE3D), G3DSA:3.30.30.30 (GENE3D), G3DSA:3.30.420.40 (GENE3D), G3DSA:3.90.640.10 (GENE3D), PTHR19375 (PANTHER), PTHR19375:SF1 (PANTHER), SSF100920 (SUPERFAMILY), SSF100934 (SUPERFAMILY), SSF53067 (SUPERFAMILY)
Glyma18g44810|Glyma18g44810.1	mannan endo- -beta-mannosidase 6-like	462	20	0	0.9	2	P:carbohydrate metabolic process; F:hydrolase activity, hydrolyzing O-glycosyl compounds	EC:3.2.1.0	IPR001547 (PFAM); IPR013781 (G3DSA:3.20.20.GENE3D); IPR017853 (SUPERFAMILY); PTHR31451 (PANTHER), PS00014 (PROSITE)
Glyma18g41590|Glyma18g41590.1	lipid-transfer protein dir1-like	101	20	1.90072e-45	0.805	0	-		IPR016140 (PFAM); G3DSA:1.10.110.10 (GENE3D)
Glyma18g53150|Glyma18g53150.1	probable non-specific lipid-transfer protein akcs9-like	95	20	1.24012e-48	0.8005	2	F:lipid binding; P:transport	-	IPR016140 (PFAM); G3DSA:1.10.110.10 (GENE3D), SignalP-NN(euk) (SIGNALP)
Glyma18g52610|Glyma18g52610.1	heat shock	649	20	0	0.97	4	F:2-alkenal reductase [NAD(P)] activity; F:ATP binding; P:response to stress; P:oxidation-reduction process	EC:1.3.1.74	IPR013126 (PRINTS); IPR018181 (PROSITE); G3DSA:1.20.1270.10 (GENE3D), G3DSA:2.60.34.10 (GENE3D), G3DSA:3.30.30.30 (GENE3D), G3DSA:3.30.420.40 (GENE3D), G3DSA:3.90.640.10 (GENE3D), PTHR19375 (PANTHER), SSF100920 (SUPERFAMILY), SSF100934 (SUPERFAMILY), SSF53067 (SUPERFAMILY)
Glyma18g47760|Glyma18g47760.1	regulator of ribonuclease-like protein 2-like	166	20	6.07279e-115	0.9545	2	P:regulation of RNA metabolic process; F:ribonuclease inhibitor activity	-	IPR005493 (G3DSA:3.50.30.GENE3D); IPR010203 (TIGRFAMs)
Glyma18g41320|Glyma18g41320.1	protease inhibitor seed storage ltp family protein	120	20	1.94937e-79	0.883	2	F:peptidase activity; P:proteolysis	-	IPR016140 (PFAM); G3DSA:1.10.110.10 (GENE3D)
Glyma14g35530|Glyma14g35530.1	blue copper protein	205	20	2.67834e-55	0.805	2	F:copper ion binding; F:electron carrier activity	-	IPR000923 (PROSITE); IPR003245 (PRODOM); IPR008972 (G3DSA:2.60.40.GENE3D); SignalP-NN(euk) (SIGNALP), tmhmm (TMHMM)
Glyma11g10480|Glyma11g10480.2	peptidyl-prolyl cis-trans isomerase 1-like	195	20	9.13681e-112	0.968	5	P:protein folding; P:protein peptidyl-prolyl isomerization; F:peptide binding; C:cytoplasm; F:peptidyl-prolyl cis-trans isomerase activity	EC:5.2.1.8	IPR002130 (PRINTS); IPR020892 (PROSITE); IPR024936 (PIR); G3DSA:2.40.100.10 (GENE3D), PTHR11071 (PANTHER)
Glyma06g45700|Glyma06g45700.1	beta-amylase	496	20	0	0.9905	2	P:polysaccharide catabolic process; F:beta-amylase activity	EC:3.2.1.2	IPR001371 (PRINTS); IPR001554 (PRINTS); IPR013781 (G3DSA:3.20.20.GENE3D); IPR017853 (SUPERFAMILY); IPR018238 (PROSITE); PTHR32210 (PANTHER)
Glyma04g39475|Glyma04g39475.1	citrate binding protein	218	20	1.20468e-142	0.75	0	-		IPR008985 (SUPERFAMILY); IPR013320 (G3DSA:2.60.120.GENE3D); IPR014895 (PFAM)
Glyma04g14640|Glyma04g14640.4	60s ribosomal protein l13	207	20	2.0227e-139	0.969	3	C:ribosome; F:structural constituent of ribosome; P:translation	-	IPR001380 (PANTHER); IPR018256 (PROSITE); PTHR11722:SF0 (PANTHER)
Glyma08g45490|Glyma08g45490.1	kunitz-type trypsin inhibitor kti1-like	200	20	2.64435e-132	0.602	1	F:endopeptidase inhibitor activity	-	IPR002160 (PRINTS); IPR011065 (SUPERFAMILY); G3DSA:2.80.10.50 (GENE3D)
Glyma17g33050|Glyma17g33050.1	aspartate aminotransferase	466	20	0	0.9335	8	P:glutamate metabolic process; F:pyridoxal phosphate binding; F:L-aspartate:2-oxoglutarate aminotransferase activity; C:mitochondrial matrix; P:biosynthetic process; P:2-oxoglutarate metabolic process; P:aspartate metabolic process; F:L-phenylalanine:2-oxoglutarate aminotransferase activity	EC:2.6.1.1; EC:2.6.1.5; EC:2.6.1.57; EC:2.6.1.9	IPR000796 (PRINTS); IPR004838 (PROSITE); IPR004839 (PFAM); IPR015421 (G3DSA:3.40.640.GENE3D); IPR015424 (SUPERFAMILY); PTHR11879:SF0 (PANTHER)
Glyma13g19830|Glyma13g19830.1	protein in2-1 homolog b-like	237	20	1.53564e-158	0.9035	1	F:protein binding	-	IPR004045 (PFAM); IPR010987 (G3DSA:1.20.1050.GENE3D); IPR012336 (G3DSA:3.40.30.GENE3D); IPR017933 (PROFILE); PTHR11260 (PANTHER), PF13410 (PFAM)
Glyma03g16620|Glyma03g16620.2	protease inhibitor seed storage ltp family protein	135	20	1.46802e-76	0.8475	2	F:peptidase activity; P:proteolysis	-	IPR016140 (PFAM); G3DSA:1.10.110.10 (GENE3D)
Glyma07g39120|Glyma07g39120.6	lactoylglutathione lyase	272	20	0	0.9245	2	F:metal ion binding; F:lactoylglutathione lyase activity	EC:4.4.1.5	IPR004360 (PFAM); IPR004361 (TIGRFAMs); IPR018146 (PROSITE); G3DSA:3.10.180.10 (GENE3D), PTHR10374 (PANTHER), PTHR10374:SF0 (PANTHER), SSF54593 (SUPERFAMILY)
Glyma07g13710|Glyma07g13710.1	nucleoside diphosphate kinase 1	149	20	2.53283e-103	0.9485	8	F:nucleoside diphosphate kinase activity; P:CTP biosynthetic process; P:red, far-red light phototransduction; F:metal ion binding; P:nucleoside diphosphate phosphorylation; P:GTP biosynthetic process; P:UTP biosynthetic process; F:ATP binding	EC:2.7.4.6	IPR001564 (PRINTS); IPR023005 (PROSITE)
Glyma07g00900|Glyma07g00900.1	seed lipoxygenase	866	20	0	0.8725	6	C:cytoplasm; P:oxylipin biosynthetic process; F:linoleate 13S-lipoxygenase activity; F:iron ion binding; P:oxidation-reduction process; F:protein binding	EC:1.13.11.12	IPR000907 (PANTHER); IPR001024 (G3DSA:2.60.60.GENE3D); IPR001246 (PRINTS); IPR008976 (SUPERFAMILY); IPR013819 (PRINTS); IPR020833 (PROSITE); IPR020834 (PROSITE); IPR027433 (G3DSA:4.10.372.GENE3D); G3DSA:1.20.245.10 (GENE3D), G3DSA:3.10.450.60 (GENE3D), G3DSA:4.10.375.10 (GENE3D), PTHR11771:SF2 (PANTHER)
