# Supplementary material for: Analyses of the Xylem Sap Proteomes Identified Candidate Fusarium virguliforme Proteinacious Toxins
Source: PLoS One. 2014 May 20;9(5):e93667. doi: 10.1371/journal.pone.0093667 (PMC4028188; doi:10.1371/journal.pone.0093667)
Supplement: Table S6 — Analyses for KEGG pathway of the 112 most abundant soybean proteins identified from both F. virguliforme -infected and F. virguliforme -uninfected soybean plants. (XLSX) [file pone.0093667.s006.xlsx]

## Sheet: S6
Table S6 - Analyses for KEGG pathway of the 112 most abundant soybean proteins identified from both F. virguliforme-infected and F. virguliforme-uninfected soybean seedlings.
Pathway	Seqs in Pathway	Enzyme	Enzyme ID	Seqs of Enzyme	Sequences
Cyanoamino acid metabolism	1	hydroxymethyltransferase	ec:2.1.2.1	1	26322402_peptide|Gmax|Glyma05g28490|Glyma05g28490.1
Aminobenzoate degradation	4	phosphatase	ec:3.1.3.2	4	26308345_peptide|Gmax|Glyma08g21390|Glyma08g21390.1, 26310746_peptide|Gmax|Glyma08g21410|Glyma08g21410.1, 26313649_peptide|Gmax|Glyma17g11790|Glyma17g11790.1, 26349932_peptide|Gmax|Glyma07g01730|Glyma07g01730.1
Toluene degradation	1	maleylacetate enol-lactonase	ec:3.1.1.45	1	26291742_peptide|Gmax|Glyma12g31850|Glyma12g31850.1
Phenylpropanoid biosynthesis	7	lactoperoxidase	ec:1.11.1.7	7	26299376_peptide|Gmax|Glyma06g28890|Glyma06g28890.1, 26302506_peptide|Gmax|Glyma06g15030|Glyma06g15030.1, 26310025_peptide|Gmax|Glyma08g19180|Glyma08g19180.1, 26311584_peptide|Gmax|Glyma17g17730|Glyma17g17730.1, 26311778_peptide|Gmax|Glyma17g06090|Glyma17g06090.1, 26318631_peptide|Gmax|Glyma13g16590|Glyma13g16590.1, 26321592_peptide|Gmax|Glyma05g22180|Glyma05g22180.1
Pyruvate metabolism	3	dehydrogenase	ec:1.1.1.37	2	26288327_peptide|Gmax|Glyma02g00810|Glyma02g00810.1, 26294019_peptide|Gmax|Glyma12g19520|Glyma12g19520.1
Pyruvate metabolism		lyase	ec:4.4.1.5	1	26348693_peptide|Gmax|Glyma07g39120|Glyma07g39120.6
Lysine biosynthesis	1	transaminase	ec:2.6.1.57	1	26311068_peptide|Gmax|Glyma17g33050|Glyma17g33050.1
Fluorobenzoate degradation	1	maleylacetate enol-lactonase	ec:3.1.1.45	1	26291742_peptide|Gmax|Glyma12g31850|Glyma12g31850.1
Glycolysis / Gluconeogenesis	5	hydratase	ec:4.2.1.11	1	26326203_peptide|Gmax|Glyma19g37520|Glyma19g37520.1
Glycolysis / Gluconeogenesis		isomerase	ec:5.3.1.1	1	26332554_peptide|Gmax|Glyma15g04290|Glyma15g04290.1
Glycolysis / Gluconeogenesis		dehydrogenase (phosphorylating)	ec:1.2.1.12	1	26300885_peptide|Gmax|Glyma06g18110|Glyma06g18110.1
Glycolysis / Gluconeogenesis		aldolase	ec:4.1.2.13	2	26287114_peptide|Gmax|Glyma14g36850|Glyma14g36850.1, 26304154_peptide|Gmax|Glyma04g01020|Glyma04g01020.1
Arginine and proline metabolism	1	transaminase	ec:2.6.1.1	1	26311068_peptide|Gmax|Glyma17g33050|Glyma17g33050.1
Chlorocyclohexane and chlorobenzene degradation	1	maleylacetate enol-lactonase	ec:3.1.1.45	1	26291742_peptide|Gmax|Glyma12g31850|Glyma12g31850.1
Pentose and glucuronate interconversions	1	pectin depolymerase	ec:3.2.1.15	1	26320221_peptide|Gmax|Glyma05g37490|Glyma05g37490.1
Methane metabolism	6	hydratase	ec:4.2.1.11	1	26326203_peptide|Gmax|Glyma19g37520|Glyma19g37520.1
Methane metabolism		dehydrogenase	ec:1.1.1.37	2	26288327_peptide|Gmax|Glyma02g00810|Glyma02g00810.1, 26294019_peptide|Gmax|Glyma12g19520|Glyma12g19520.1
Methane metabolism		hydroxymethyltransferase	ec:2.1.2.1	1	26322402_peptide|Gmax|Glyma05g28490|Glyma05g28490.1
Methane metabolism		aldolase	ec:4.1.2.13	2	26287114_peptide|Gmax|Glyma14g36850|Glyma14g36850.1, 26304154_peptide|Gmax|Glyma04g01020|Glyma04g01020.1
Phenylalanine metabolism	8	transaminase	ec:2.6.1.9	1	26311068_peptide|Gmax|Glyma17g33050|Glyma17g33050.1
Phenylalanine metabolism		transaminase	ec:2.6.1.5	1	26311068_peptide|Gmax|Glyma17g33050|Glyma17g33050.1
Phenylalanine metabolism		transaminase	ec:2.6.1.1	1	26311068_peptide|Gmax|Glyma17g33050|Glyma17g33050.1
Phenylalanine metabolism		transaminase	ec:2.6.1.57	1	26311068_peptide|Gmax|Glyma17g33050|Glyma17g33050.1
Phenylalanine metabolism		lactoperoxidase	ec:1.11.1.7	7	26299376_peptide|Gmax|Glyma06g28890|Glyma06g28890.1, 26302506_peptide|Gmax|Glyma06g15030|Glyma06g15030.1, 26310025_peptide|Gmax|Glyma08g19180|Glyma08g19180.1, 26311584_peptide|Gmax|Glyma17g17730|Glyma17g17730.1, 26311778_peptide|Gmax|Glyma17g06090|Glyma17g06090.1, 26318631_peptide|Gmax|Glyma13g16590|Glyma13g16590.1, 26321592_peptide|Gmax|Glyma05g22180|Glyma05g22180.1
Amino sugar and nucleotide sugar metabolism	2	fructokinase (phosphorylating)	ec:2.7.1.4	2	26296173_peptide|Gmax|Glyma11g13580|Glyma11g13580.1, 26315327_peptide|Gmax|Glyma13g41960|Glyma13g41960.1
Biosynthesis of ansamycins	1	glycolaldehydetransferase	ec:2.2.1.1	1	26344446_peptide|Gmax|Glyma10g43990|Glyma10g43990.1
Purine metabolism	1	kinase	ec:2.7.4.6	1	26348805_peptide|Gmax|Glyma07g13710|Glyma07g13710.1
Glycine, serine and threonine metabolism	1	hydroxymethyltransferase	ec:2.1.2.1	1	26322402_peptide|Gmax|Glyma05g28490|Glyma05g28490.1
Carbon fixation in photosynthetic organisms	8	isomerase	ec:5.3.1.1	1	26332554_peptide|Gmax|Glyma15g04290|Glyma15g04290.1
Carbon fixation in photosynthetic organisms		transaminase	ec:2.6.1.1	1	26311068_peptide|Gmax|Glyma17g33050|Glyma17g33050.1
Carbon fixation in photosynthetic organisms		glycolaldehydetransferase	ec:2.2.1.1	1	26344446_peptide|Gmax|Glyma10g43990|Glyma10g43990.1
Carbon fixation in photosynthetic organisms		dehydrogenase	ec:1.1.1.37	2	26288327_peptide|Gmax|Glyma02g00810|Glyma02g00810.1, 26294019_peptide|Gmax|Glyma12g19520|Glyma12g19520.1
Carbon fixation in photosynthetic organisms		dehydrogenase (phosphorylating)	ec:1.2.1.12	1	26300885_peptide|Gmax|Glyma06g18110|Glyma06g18110.1
Carbon fixation in photosynthetic organisms		aldolase	ec:4.1.2.13	2	26287114_peptide|Gmax|Glyma14g36850|Glyma14g36850.1, 26304154_peptide|Gmax|Glyma04g01020|Glyma04g01020.1
Riboflavin metabolism	4	phosphatase	ec:3.1.3.2	4	26308345_peptide|Gmax|Glyma08g21390|Glyma08g21390.1, 26310746_peptide|Gmax|Glyma08g21410|Glyma08g21410.1, 26313649_peptide|Gmax|Glyma17g11790|Glyma17g11790.1, 26349932_peptide|Gmax|Glyma07g01730|Glyma07g01730.1
Photosynthesis	1	reductase	ec:1.18.1.2	1	26287761_peptide|Gmax|Glyma02g05350|Glyma02g05350.1
Selenocompound metabolism	1	S-methyltransferase synthase	ec:2.1.1.14	1	26352136_peptide|Gmax|Glyma16g04240|Glyma16g04240.3
Ubiquinone and other terpenoid-quinone biosynthesis	1	transaminase	ec:2.6.1.5	1	26311068_peptide|Gmax|Glyma17g33050|Glyma17g33050.1
Glutathione metabolism	1	peroxidase	ec:1.11.1.11	1	26292080_peptide|Gmax|Glyma12g07780|Glyma12g07780.3
Tropane, piperidine and pyridine alkaloid biosynthesis	1	transaminase	ec:2.6.1.9	1	26311068_peptide|Gmax|Glyma17g33050|Glyma17g33050.1
Tropane, piperidine and pyridine alkaloid biosynthesis		transaminase	ec:2.6.1.5	1	26311068_peptide|Gmax|Glyma17g33050|Glyma17g33050.1
Tropane, piperidine and pyridine alkaloid biosynthesis		transaminase	ec:2.6.1.1	1	26311068_peptide|Gmax|Glyma17g33050|Glyma17g33050.1
Tropane, piperidine and pyridine alkaloid biosynthesis		transaminase	ec:2.6.1.57	1	26311068_peptide|Gmax|Glyma17g33050|Glyma17g33050.1
Tyrosine metabolism	1	transaminase	ec:2.6.1.9	1	26311068_peptide|Gmax|Glyma17g33050|Glyma17g33050.1
Tyrosine metabolism		transaminase	ec:2.6.1.5	1	26311068_peptide|Gmax|Glyma17g33050|Glyma17g33050.1
Tyrosine metabolism		transaminase	ec:2.6.1.1	1	26311068_peptide|Gmax|Glyma17g33050|Glyma17g33050.1
Tyrosine metabolism		transaminase	ec:2.6.1.57	1	26311068_peptide|Gmax|Glyma17g33050|Glyma17g33050.1
Pentose phosphate pathway	5	deoxyribokinase	ec:2.7.1.15	2	26296173_peptide|Gmax|Glyma11g13580|Glyma11g13580.1, 26315327_peptide|Gmax|Glyma13g41960|Glyma13g41960.1
Pentose phosphate pathway		glycolaldehydetransferase	ec:2.2.1.1	1	26344446_peptide|Gmax|Glyma10g43990|Glyma10g43990.1
Pentose phosphate pathway		aldolase	ec:4.1.2.13	2	26287114_peptide|Gmax|Glyma14g36850|Glyma14g36850.1, 26304154_peptide|Gmax|Glyma04g01020|Glyma04g01020.1
One carbon pool by folate	2	synthase	ec:2.1.1.13	1	26352136_peptide|Gmax|Glyma16g04240|Glyma16g04240.3
One carbon pool by folate		hydroxymethyltransferase	ec:2.1.2.1	1	26322402_peptide|Gmax|Glyma05g28490|Glyma05g28490.1
Alanine, aspartate and glutamate metabolism	1	transaminase	ec:2.6.1.1	1	26311068_peptide|Gmax|Glyma17g33050|Glyma17g33050.1
Folate biosynthesis	1	hydrolase	ec:3.4.19.9	1	26316119_peptide|Gmax|Glyma13g34290|Glyma13g34290.1
Glyoxylate and dicarboxylate metabolism	3	dehydrogenase	ec:1.1.1.37	2	26288327_peptide|Gmax|Glyma02g00810|Glyma02g00810.1, 26294019_peptide|Gmax|Glyma12g19520|Glyma12g19520.1
Glyoxylate and dicarboxylate metabolism		hydroxymethyltransferase	ec:2.1.2.1	1	26322402_peptide|Gmax|Glyma05g28490|Glyma05g28490.1
Isoquinoline alkaloid biosynthesis	1	transaminase	ec:2.6.1.5	1	26311068_peptide|Gmax|Glyma17g33050|Glyma17g33050.1
Isoquinoline alkaloid biosynthesis		transaminase	ec:2.6.1.1	1	26311068_peptide|Gmax|Glyma17g33050|Glyma17g33050.1
Isoquinoline alkaloid biosynthesis		transaminase	ec:2.6.1.57	1	26311068_peptide|Gmax|Glyma17g33050|Glyma17g33050.1
Ascorbate and aldarate metabolism	2	peroxidase	ec:1.11.1.11	1	26292080_peptide|Gmax|Glyma12g07780|Glyma12g07780.3
Ascorbate and aldarate metabolism		reductase (NADH)	ec:1.6.5.4	1	26344918_peptide|Gmax|Glyma10g07820|Glyma10g07820.1
Histidine metabolism	1	transaminase	ec:2.6.1.9	1	26311068_peptide|Gmax|Glyma17g33050|Glyma17g33050.1
Citrate cycle (TCA cycle)	2	dehydrogenase	ec:1.1.1.37	2	26288327_peptide|Gmax|Glyma02g00810|Glyma02g00810.1, 26294019_peptide|Gmax|Glyma12g19520|Glyma12g19520.1
Fructose and mannose metabolism	5	fructokinase (phosphorylating)	ec:2.7.1.4	2	26296173_peptide|Gmax|Glyma11g13580|Glyma11g13580.1, 26315327_peptide|Gmax|Glyma13g41960|Glyma13g41960.1
Fructose and mannose metabolism		isomerase	ec:5.3.1.1	1	26332554_peptide|Gmax|Glyma15g04290|Glyma15g04290.1
Fructose and mannose metabolism		aldolase	ec:4.1.2.13	2	26287114_peptide|Gmax|Glyma14g36850|Glyma14g36850.1, 26304154_peptide|Gmax|Glyma04g01020|Glyma04g01020.1
Starch and sucrose metabolism	5	fructokinase (phosphorylating)	ec:2.7.1.4	2	26296173_peptide|Gmax|Glyma11g13580|Glyma11g13580.1, 26315327_peptide|Gmax|Glyma13g41960|Glyma13g41960.1
Starch and sucrose metabolism		saccharogen amylase	ec:3.2.1.2	1	26302109_peptide|Gmax|Glyma06g45700|Glyma06g45700.1
Starch and sucrose metabolism		synthase	ec:2.4.1.13	1	26318342_peptide|Gmax|Glyma13g17421|Glyma13g17421.1
Starch and sucrose metabolism		pectin depolymerase	ec:3.2.1.15	1	26320221_peptide|Gmax|Glyma05g37490|Glyma05g37490.1
Inositol phosphate metabolism	1	isomerase	ec:5.3.1.1	1	26332554_peptide|Gmax|Glyma15g04290|Glyma15g04290.1
alpha-Linolenic acid metabolism	2	13S-lipoxygenase	ec:1.13.11.12	2	26318027_peptide|Gmax|Glyma13g42330|Glyma13g42330.1, 26349779_peptide|Gmax|Glyma07g00900|Glyma07g00900.1
Pyrimidine metabolism	1	kinase	ec:2.7.4.6	1	26348805_peptide|Gmax|Glyma07g13710|Glyma07g13710.1
Linoleic acid metabolism	2	13S-lipoxygenase	ec:1.13.11.12	2	26318027_peptide|Gmax|Glyma13g42330|Glyma13g42330.1, 26349779_peptide|Gmax|Glyma07g00900|Glyma07g00900.1
Cysteine and methionine metabolism	3	S-adenosylhomocysteine synthase	ec:3.3.1.1	1	26310622_peptide|Gmax|Glyma08g11480|Glyma08g11480.1
Cysteine and methionine metabolism		S-methyltransferase	ec:2.1.1.14	1	26352136_peptide|Gmax|Glyma16g04240|Glyma16g04240.3
Cysteine and methionine metabolism		synthase	ec:2.1.1.13	1	26352136_peptide|Gmax|Glyma16g04240|Glyma16g04240.3
Cysteine and methionine metabolism		transaminase	ec:2.6.1.5	1	26311068_peptide|Gmax|Glyma17g33050|Glyma17g33050.1
Cysteine and methionine metabolism		transaminase	ec:2.6.1.1	1	26311068_peptide|Gmax|Glyma17g33050|Glyma17g33050.1
Cysteine and methionine metabolism		transaminase	ec:2.6.1.57	1	26311068_peptide|Gmax|Glyma17g33050|Glyma17g33050.1
Novobiocin biosynthesis	1	transaminase	ec:2.6.1.9	1	26311068_peptide|Gmax|Glyma17g33050|Glyma17g33050.1
Novobiocin biosynthesis		transaminase	ec:2.6.1.5	1	26311068_peptide|Gmax|Glyma17g33050|Glyma17g33050.1
Novobiocin biosynthesis		transaminase	ec:2.6.1.1	1	26311068_peptide|Gmax|Glyma17g33050|Glyma17g33050.1
Novobiocin biosynthesis		transaminase	ec:2.6.1.57	1	26311068_peptide|Gmax|Glyma17g33050|Glyma17g33050.1
Phenylalanine, tyrosine and tryptophan biosynthesis	1	transaminase	ec:2.6.1.9	1	26311068_peptide|Gmax|Glyma17g33050|Glyma17g33050.1
Phenylalanine, tyrosine and tryptophan biosynthesis		transaminase	ec:2.6.1.5	1	26311068_peptide|Gmax|Glyma17g33050|Glyma17g33050.1
Phenylalanine, tyrosine and tryptophan biosynthesis		transaminase	ec:2.6.1.1	1	26311068_peptide|Gmax|Glyma17g33050|Glyma17g33050.1
Phenylalanine, tyrosine and tryptophan biosynthesis		transaminase	ec:2.6.1.57	1	26311068_peptide|Gmax|Glyma17g33050|Glyma17g33050.1
Carbon fixation pathways in prokaryotes	2	dehydrogenase	ec:1.1.1.37	2	26288327_peptide|Gmax|Glyma02g00810|Glyma02g00810.1, 26294019_peptide|Gmax|Glyma12g19520|Glyma12g19520.1
